# Supplementary material for: The bromodomain and extra-terminal domain degrader MZ1 exhibits preclinical anti-tumoral activity in diffuse large B-cell lymphoma of the activated B cell-like type
Source: Explor Target Antitumor Ther. 2021 Dec 31;2(6):586–601. doi: 10.37349/etat.2021.00065 (PMC9400774; doi:10.37349/etat.2021.00065)
Supplement: Supplementary file 2 [file etat-02-100265-s002.xlsx]

## Sheet: Table S1 A_Limma.MZ1
EnsemblID	MZ1	DMSO	logFC	AveExpr	t	P.Value	adj.P.Val	chr	start	stop	strand	gene_type	gene_status	gene_name	HGNC.ID	Approved.symbol	Approved.name	Previous.symbols	Alias.symbols	Chromosome	Accession.numbers	Locus.type	Alias.names
ENSG00000250365.5	-0.384034	-0.439994	0.0559606	-1.99935	0.0478425	0.962243	0.979592	chr14	31420286	31452883	+	antisense	NOVEL	CTD-2213F21.2
ENSG00000101311.14	1.36295	1.75976	-0.396814	-1.99904	-0.805579	0.428499	0.605094	chr20	6074845	6123544	-	protein_coding	KNOWN	FERMT1	HGNC:15889	FERMT1	FERM domain containing kindlin 1	C20orf42	FLJ20116, URP1, KIND1, UNC112A	20p12.3	AK000123	gene with protein product	kindlin-1, kinderlin
ENSG00000134321.10	-0.569031	1.72361	-2.29264	-1.99714	-4.53866	0.000138016	0.00138072	chr2	6865806	6898239	+	protein_coding	KNOWN	RSAD2	HGNC:30908	RSAD2	radical S-adenosyl methionine domain containing 2		cig5, vig1, Viperin	2p25.2	AF442151	gene with protein product	virus-inhibitory protein, endoplasmic reticulum–associated, interferon-inducible
ENSG00000159885.12	1.38237	1.42926	-0.0468879	-1.9967	-0.129013	0.898436	0.943504	chr19	44025342	44033112	+	protein_coding	KNOWN	ZNF222	HGNC:13015	ZNF222	zinc finger protein 222			19q13.31	AF187988	gene with protein product
ENSG00000168743.11	3.23444	-2.4578	5.69225	-1.99634	7.31339	1.61165e-07	7.57832e-06	chr4	105894775	106004027	+	protein_coding	KNOWN	NPNT	HGNC:27405	NPNT	nephronectin		EGFL6L, POEM	4q24		gene with protein product
ENSG00000268636.1	-1.19949	-1.52652	0.327033	-1.99632	0.18772	0.852695	0.917184	chr19	49625994	49626439	-	antisense	NOVEL	CTB-33G10.11
ENSG00000104723.19	2.00727	1.53986	0.467415	-1.99413	1.09396	0.284972	0.461767	chr8	15417215	15766649	+	protein_coding	KNOWN	TUSC3	HGNC:30242	TUSC3	tumor suppressor candidate 3	MRT22	MGC13453, N33, OST3A, MRT7, MagT2, SLC58A2	8p22	AK026149	gene with protein product	oligosaccharyltransferase 3 homolog A (S. cerevisiae), Magnesium uptake/transporter TUSC3
ENSG00000271119.1	-2.41853	-1.08494	-1.33359	-1.99233	-1.15178	0.260905	0.435343	chr5	1594626	1611467	+	lincRNA	NOVEL	CTD-2012J19.3
ENSG00000180855.14	1.91293	0.88111	1.03182	-1.99095	2.06235	0.0503067	0.132004	chr19	12429707	12441112	-	protein_coding	KNOWN	ZNF443	HGNC:20878	ZNF443	zinc finger protein 443		ZK1	19p13.2	AB011414	gene with protein product
ENSG00000188467.9	-0.605339	-1.37685	0.771508	-1.99066	0.514105	0.611942	0.753167	chr15	48120972	48142672	+	protein_coding	KNOWN	SLC24A5	HGNC:20611	SLC24A5	solute carrier family 24 member 5		JSX, OCA6	15q21.1	AF348468	gene with protein product	oculocutaneous albinism 6 (autosomal recessive)
ENSG00000280064.1	0.442948	-0.756769	1.19972	-1.98913	0.893975	0.380329	0.560583	chr8	37858949	37861333	+	TEC	KNOWN	RP11-205M5.3
ENSG00000162692.9	1.0884	1.36636	-0.277961	-1.98908	-0.426172	0.67383	0.801349	chr1	100719742	100739045	+	protein_coding	KNOWN	VCAM1	HGNC:12663	VCAM1	vascular cell adhesion molecule 1		CD106	1p21.2	M60335	gene with protein product
ENSG00000247081.6	1.06367	0.132477	0.931198	-1.98818	1.37572	0.18178	0.33643	chr8	103156990	103298772	-	antisense	NOVEL	BAALC-AS1	HGNC:50461	BAALC-AS1	BAALC antisense RNA 1		lncFZD6, FZD6-DT	8q22.3		RNA, long non-coding	FZD6 divergent transcript
ENSG00000228843.2	-1.36969	-1.73927	0.36958	-1.98783	0.236473	0.815099	0.894556	chr9	35756712	35757940	-	antisense	NOVEL	RP11-112J3.15
ENSG00000042062.10	-0.257402	-1.48466	1.22726	-1.98635	0.820244	0.420255	0.597967	chr20	50586108	50691528	-	protein_coding	KNOWN	FAM65C
ENSG00000197588.8	1.66468	0.126488	1.5382	-1.98514	2.19379	0.0383081	0.107875	chr19	50882096	50896398	-	transcribed_unprocessed_pseudogene	KNOWN	KLKP1	HGNC:21260	KLKP1	kallikrein pseudogene 1		YKLK1, PsiKLK1, KLK31P	19q13.33	AY302756	pseudogene	kallikrein 31 pseudogene
ENSG00000125534.8	1.77895	1.24783	0.531122	-1.98157	0.714662	0.481802	0.649109	chr20	63520724	63522206	+	protein_coding	KNOWN	PPDPF	HGNC:16142	PPDPF	pancreatic progenitor cell differentiation and proliferation factor	C20orf149	dJ697K14.9, exdpf	20q13.33	AL121829	gene with protein product	exocrine differentiation and proliferation factor
ENSG00000114757.17	0.725307	-1.15345	1.87876	-1.97944	1.65153	0.111827	0.237309	chr3	179794958	180037053	-	protein_coding	KNOWN	PEX5L	HGNC:30024	PEX5L	peroxisomal biogenesis factor 5 like		PEX5R, PXR2, TRIP8b	3q26.33	AJ245503	gene with protein product	HCN channel auxiliary subunit
ENSG00000224328.1	0.299856	-1.30046	1.60031	-1.97838	1.03904	0.309277	0.487634	chr6	30703067	30713184	+	antisense	NOVEL	MDC1-AS1	HGNC:39764	MDC1-AS1	MDC1 antisense RNA 1		MDC1-AS	6p21.33		RNA, long non-coding
ENSG00000173212.4	1.52457	1.98728	-0.462704	-1.97824	-1.00743	0.323909	0.503251	chr1	116111755	116135240	+	protein_coding	KNOWN	MAB21L3	HGNC:26787	MAB21L3	mab-21 like 3	C1orf161	FLJ38716	1p13.1	AK096035	gene with protein product
ENSG00000258891.1	0.699029	-1.52814	2.22717	-1.97617	2.08921	0.047612	0.126696	chr14	73896164	73938114	-	antisense	NOVEL	RP5-1021I20.5
ENSG00000242198.1	2.29837	-4.39095	6.68932	-1.97254	8.11809	2.6804e-08	2.05948e-06	chr5	75374463	75374809	+	processed_pseudogene	KNOWN	CTD-2235C13.1
ENSG00000152402.9	2.08786	-0.116561	2.20442	-1.97216	3.52733	0.00174645	0.0101531	chr11	106674012	107018524	-	protein_coding	KNOWN	GUCY1A2	HGNC:4684	GUCY1A2	guanylate cyclase 1 soluble subunit alpha 2	GUC1A2	GC-SA2	11q22.3	X63282	gene with protein product
ENSG00000213801.4	1.4314	1.99739	-0.565998	-1.97033	-1.21938	0.234703	0.404393	chr19	52927135	52942601	-	transcribed_processed_pseudogene	KNOWN	ZNF816-ZNF321P	HGNC:38879	ZNF816-ZNF321P	ZNF816-ZNF321P readthrough	ZNF816-ZNF321		19q13.41	AK316503	readthrough
ENSG00000205795.4	1.42913	1.26929	0.159844	-1.96994	0.313033	0.756995	0.856129	chr2	10056780	10080944	-	protein_coding	KNOWN	CYS1	HGNC:18525	CYS1	cystin 1			2p25.1	AF544983, AA446394	gene with protein product
ENSG00000259536.4	0.0952686	-0.962598	1.05787	-1.96959	0.819764	0.420523	0.598008	chr15	40488041	40558019	+	antisense	NOVEL	RP11-111A22.1
ENSG00000227617.7	2.46342	-0.00349254	2.46692	-1.96732	1.79531	0.0853746	0.195874	chr2	168771953	168786961	-	processed_transcript	KNOWN	CERS6-AS1	HGNC:44485	CERS6-AS1	CERS6 antisense RNA 1			2q24.3		RNA, long non-coding
ENSG00000264058.1	-0.296267	-0.665784	0.369518	-1.96722	0.235032	0.816204	0.895236	chr17	40628797	40665141	-	protein_coding	NOVEL	KRT222	HGNC:28695	KRT222	keratin 222	KRT222P	KA21, MGC45562	17q21.2	AK092967	gene with protein product
ENSG00000255750.4	0.481675	-2.82345	3.30512	-1.96688	3.01329	0.0060674	0.0265689	chr12	26230819	26319720	-	antisense	NOVEL	RP11-283G6.5
ENSG00000146166.15	1.59803	0.600062	0.997965	-1.9668	1.84155	0.0780986	0.183995	chr6	63275951	63319977	-	protein_coding	KNOWN	LGSN	HGNC:21016	LGSN	lengsin, lens protein with glutamine synthetase domain	GLULD1	LGS	6q12	AF242388	gene with protein product
ENSG00000185245.7	-0.622454	-1.13661	0.514156	-1.96542	0.472222	0.64109	0.775071	chr17	4932297	4935030	+	protein_coding	KNOWN	GP1BA	HGNC:4439	GP1BA	glycoprotein Ib platelet subunit alpha	GP1B	CD42b, GPIbalpha	17p13.2		gene with protein product	platelet glycoprotein Ib alpha chain
ENSG00000267049.1	0.936577	-1.87781	2.81439	-1.96368	2.28401	0.031639	0.0930199	chr19	35769144	35771028	-	antisense	NOVEL	AC002398.13
ENSG00000173714.7	4.49496	-2.45499	6.94995	-1.96363	12.0011	1.4879e-11	2.01624e-08	chr17	50834650	50842348	+	protein_coding	KNOWN	WFIKKN2	HGNC:30916	WFIKKN2	WAP, follistatin/kazal, immunoglobulin, kunitz and netrin domain containing 2		WFIKKNRP, WFDC20B	17q21.33	AY358142	gene with protein product	WAP four-disulfide core domain 20B
ENSG00000184788.11	0.0342783	-0.801131	0.835409	-1.96227	0.627816	0.536131	0.694798	chrX	85092287	85109048	-	protein_coding	KNOWN	SATL1	HGNC:27992	SATL1	spermidine/spermine N1-acetyl transferase like 1			Xq21.1	BC043215	gene with protein product
ENSG00000188501.10	-0.97281	-0.896825	-0.0759852	-1.96146	-0.0498015	0.960698	0.978973	chr15	66547179	66565979	-	protein_coding	KNOWN	LCTL	HGNC:15583	LCTL	lactase like		KLPH, FLJ33279, KLG	15q22.31	AY358729	gene with protein product	klotho gamma, KL lactase phlorizin hydrolase
ENSG00000213025.2	1.49234	1.5369	-0.0445607	-1.95995	-0.0947723	0.925293	0.958472	chr10	68632371	68632727	+	processed_pseudogene	KNOWN	COX20P1	HGNC:31435	COX20P1	COX20 pseudogene 1	FAM36B	bA119F7.2	10q21.3		pseudogene
ENSG00000255503.1	0.503586	-1.08797	1.59156	-1.95899	1.18355	0.248333	0.419784	chr11	83072402	83097196	-	lincRNA	NOVEL	RP11-113K21.4
ENSG00000267598.1	-0.296723	-1.62223	1.32551	-1.95645	1.0363	0.310525	0.48898	chr19	13153071	13154193	-	antisense	NOVEL	CTC-250I14.6
ENSG00000101222.11	0.223693	-3.62166	3.84535	-1.95538	4.45398	0.000170977	0.00162849	chr20	3777504	3781448	-	protein_coding	KNOWN	SPEF1	HGNC:15874	SPEF1	sperm flagellar 1	C20orf28	DKFZP434I114, SPEF1A, CLAMP	20p13	AL080154	gene with protein product	CaLponin-homology And Microtubule-associated Protein
ENSG00000162520.13	0.161455	-0.875165	1.03662	-1.95336	0.808339	0.426939	0.603677	chr1	32680360	32703596	-	protein_coding	KNOWN	SYNC	HGNC:28897	SYNC	syncoilin, intermediate filament protein	SYNC1	SYNCOILIN	1p35.1	AK024707	gene with protein product
ENSG00000198483.11	2.15443	-4.23246	6.38689	-1.95238	7.45145	1.17749e-07	6.01083e-06	chr1	145866560	145885866	-	protein_coding	KNOWN	ANKRD35	HGNC:26323	ANKRD35	ankyrin repeat domain 35		FLJ25124	1q21.1	AK091120	gene with protein product
ENSG00000254615.2	1.25148	2.65013	-1.39865	-1.95127	-2.50867	0.0193802	0.0639605	chr8	106270144	106272899	+	lincRNA	NOVEL	RP11-395G23.3
ENSG00000154310.15	1.88029	1.63944	0.240859	-1.95101	0.603431	0.551957	0.706128	chr3	171061339	171460408	-	protein_coding	KNOWN	TNIK	HGNC:30765	TNIK	TRAF2 and NCK interacting kinase		KIAA0551	3q26.2-q26.31	AF172264	gene with protein product
ENSG00000273389.1	0.662226	-0.62453	1.28676	-1.94912	0.857173	0.399939	0.578785	chr4	86000327	86000766	-	antisense	NOVEL	RP13-514E23.2
ENSG00000151388.9	3.44677	-2.02534	5.4721	-1.94898	7.57074	8.99624e-08	4.98388e-06	chr5	33523535	33892192	-	protein_coding	KNOWN	ADAMTS12	HGNC:14605	ADAMTS12	ADAM metallopeptidase with thrombospondin type 1 motif 12			5p13.3-p13.2	AJ250725	gene with protein product
ENSG00000253140.1	1.52362	1.167	0.35662	-1.94843	0.655841	0.518247	0.680495	chr8	48515852	48517089	-	lincRNA	NOVEL	RP11-567J20.3
ENSG00000154127.8	0.218047	0.986876	-0.768828	-1.94612	-1.34089	0.192672	0.350797	chr11	122655675	122814473	+	protein_coding	KNOWN	UBASH3B	HGNC:29884	UBASH3B	ubiquitin associated and SH3 domain containing B		KIAA1959, STS-1, TULA2, TULA-2	11q24.1	AB075839	gene with protein product	SH3 domain-containing 70 kDa protein, suppressor of T-cell receptor signaling 1, nm23-phosphorylated unknown substrate, T-cell ubiquitin ligand 2
ENSG00000234136.1	-0.47881	-1.56713	1.08832	-1.9428	0.616179	0.543653	0.701197	chr3	197830685	197831296	-	antisense	NOVEL	AC055764.1
ENSG00000255248.5	-0.141748	1.06132	-1.20306	-1.94184	-1.78524	0.0870346	0.198613	chr11	122028355	122116323	-	sense_overlapping	NOVEL	RP11-166D19.1
ENSG00000233665.7	-0.0735311	-0.99879	0.925259	-1.94118	0.510362	0.614521	0.755531	chr10	48976554	48993046	-	processed_transcript	NOVEL	RP11-523O18.5
ENSG00000228956.7	1.6984	1.96785	-0.269453	-1.9403	-0.698554	0.491633	0.658189	chr3	18445024	18920401	+	processed_transcript	NOVEL	SATB1-AS1	HGNC:50687	SATB1-AS1	SATB1 antisense RNA 1			3p24.3	DR006704	RNA, long non-coding
ENSG00000183831.6	3.03109	-0.447317	3.47841	-1.94	4.82727	6.65565e-05	0.000778722	chr1	173609561	173669862	-	protein_coding	KNOWN	ANKRD45	HGNC:24786	ANKRD45	ankyrin repeat domain 45		FLJ45235, CT117	1q25.1		gene with protein product	cancer/testis antigen 117
ENSG00000255518.1	-0.143544	-0.929748	0.786204	-1.93831	0.523051	0.605798	0.74852	chr8	11556251	11558022	-	antisense	NOVEL	RP11-148O21.4
ENSG00000113269.12	0.682567	0.147619	0.534948	-1.93774	0.738074	0.467719	0.637161	chr5	179911651	180072118	-	protein_coding	KNOWN	RNF130	HGNC:18280	RNF130	ring finger protein 130		GP, G1RZFP, GOLIATH	5q35.3	AF155650	gene with protein product
ENSG00000232727.2	1.53323	0.175034	1.35819	-1.93716	1.9165	0.0674431	0.164669	chr7	64433830	64434592	+	processed_pseudogene	KNOWN	YWHAEP1	HGNC:49442	YWHAEP1	tyrosine 3-monooxygenase/tryptophan 5-monooxygenase activation protein epsilon pseudogene 1			7q11.21		pseudogene
ENSG00000198798.5	1.98234	0.943368	1.03897	-1.93641	2.11632	0.045023	0.121578	chrX	30230436	30237492	+	protein_coding	KNOWN	MAGEB3	HGNC:6810	MAGEB3	MAGE family member B3		CT3.5	Xp21.2	AK057441	gene with protein product	cancer/testis antigen family 3, member 5
ENSG00000129204.15	1.25409	-1.44456	2.69865	-1.9337	2.48671	0.0203478	0.0664266	chr17	5116438	5175034	+	protein_coding	KNOWN	USP6	HGNC:12629	USP6	ubiquitin specific peptidase 6	HRP1, TRESMCR	Tre-2, TRE17, Tre2	17p13.2	X63547	gene with protein product	ubiquitin carboxyl-terminal hydrolase 6, TBC1D3 and USP32 fusion, Tre-2 oncogene
ENSG00000226755.2	1.51354	0.261865	1.25168	-1.93294	2.2918	0.0311156	0.0918254	chr1	117549415	117549922	+	processed_pseudogene	KNOWN	VPS25P1	HGNC:44250	VPS25P1	VPS25 pseudogene 1			1p12		pseudogene
ENSG00000237126.7	-0.501162	-1.25485	0.753684	-1.93293	0.501177	0.620872	0.759829	chr2	232580948	232611971	-	antisense	NOVEL	AC073254.1
ENSG00000280158.1	-0.129556	-1.37049	1.24093	-1.92944	0.77085	0.448417	0.621199	chr17	46939155	46939860	-	TEC	KNOWN	RP11-63A1.4
ENSG00000237943.5	1.36961	2.44836	-1.07875	-1.92817	-2.20671	0.0372812	0.105652	chr10	6580419	6616452	+	processed_transcript	NOVEL	PRKCQ-AS1	HGNC:44689	PRKCQ-AS1	PRKCQ antisense RNA 1		ENST00000414894.1	10p14		RNA, long non-coding
ENSG00000183977.12	-0.329933	-1.1961	0.866171	-1.92781	0.629532	0.535026	0.69409	chr3	19979961	20012330	-	protein_coding	KNOWN	PP2D1	HGNC:28406	PP2D1	protein phosphatase 2C like domain containing 1	C3orf48	FLJ25449	3p24.3	AK058178	gene with protein product
ENSG00000265618.1	-0.0483364	-1.23987	1.19154	-1.92777	0.815403	0.422965	0.600164	chr17	28361601	28362859	-	antisense	NOVEL	CTB-96E2.7
ENSG00000248809.4	0.597633	1.08592	-0.488291	-1.92726	-0.814706	0.423356	0.600375	chr4	146109455	146121913	-	lincRNA	NOVEL	LINC01095	HGNC:49220	LINC01095	long intergenic non-protein coding RNA 1095			4q31.22		RNA, long non-coding
ENSG00000257270.1	-0.156441	-1.27801	1.12157	-1.92584	0.672759	0.507611	0.671559	chr14	105467793	105470617	-	antisense	NOVEL	RP11-521B24.5
ENSG00000279846.1	0.258415	1.36963	-1.11121	-1.92561	-1.73452	0.0958226	0.212391	chr15	99497812	99498375	-	TEC	KNOWN	RP11-20G13.4
ENSG00000080618.12	3.44491	-0.97591	4.42082	-1.92521	6.22864	2.06366e-06	5.34972e-05	chr13	46053186	46105076	-	protein_coding	KNOWN	CPB2	HGNC:2300	CPB2	carboxypeptidase B2		CPU, PCPB, TAFI	13q14.13	M75106	gene with protein product	thrombin-activatable fibrinolysis inhibitor, carboxypeptidase U, plasma carboxypeptidase B, carboxypeptidase R
ENSG00000242261.1	-0.0596647	-0.859059	0.799394	-1.9251	0.481915	0.634289	0.770241	chr7	128306649	128307678	+	processed_pseudogene	KNOWN	RP11-62J1.3
ENSG00000120211.4	1.8125	1.76364	0.0488556	-1.92394	0.119274	0.906064	0.948123	chr9	5231419	5235304	+	protein_coding	KNOWN	INSL4	HGNC:6087	INSL4	insulin like 4		EPIL	9p24.1		gene with protein product
ENSG00000150594.6	3.01995	-4.78621	7.80616	-1.92299	8.71495	7.49053e-09	7.70026e-07	chr10	111077163	111080907	+	protein_coding	KNOWN	ADRA2A	HGNC:281	ADRA2A	adrenoceptor alpha 2A	ADRA2, ADRA2R	ADRAR	10q25.2	AF284095	gene with protein product	alpha-2AAR subtype C10, alpha-2A-adrenergic receptor
ENSG00000186654.19	0.931553	1.71383	-0.782274	-1.92237	-1.13861	0.266249	0.441142	chr22	44668547	44737681	+	protein_coding	KNOWN	PRR5	HGNC:31682	PRR5	proline rich 5		PP610, FLJ20185k, Protor-1	22q13.31	AF177331	gene with protein product	protein observed with Rictor-1
ENSG00000007264.12	1.96672	1.96516	0.00155809	-1.91904	0.00275091	0.997828	0.998565	chr19	3777970	3802129	-	protein_coding	KNOWN	MATK	HGNC:6906	MATK	megakaryocyte-associated tyrosine kinase		HYLTK, CTK, HYL, Lsk, CHK, HHYLTK, DKFZp434N1212, MGC1708, MGC2101	19p13.3	L18974	gene with protein product	Csk-homologous kinase, tyrosine-protein kinase CTK, protein kinase HYL, hematopoietic consensus tyrosine-lacking kinase, tyrosylprotein kinase, hydroxyaryl-protein kinase, Csk-type protein tyrosine kinase, HYL tyrosine kinase, tyrosine kinase MATK, leukocyte carboxyl-terminal src kinase related
ENSG00000259238.1	-1.28631	-1.2554	-0.0309113	-1.91895	-0.0339637	0.973191	0.985754	chr15	59688517	59689418	+	antisense	NOVEL	RP11-361D15.2
ENSG00000268225.1	2.58398	1.58348	1.0005	-1.91787	2.50162	0.019686	0.0645917	chr19	52861807	52862866	-	processed_pseudogene	KNOWN	CTD-2331H12.5
ENSG00000255252.3	0.154945	-0.903781	1.05873	-1.91725	0.622462	0.539585	0.697878	chr11	32097143	32105091	-	antisense	NOVEL	RP1-65P5.3
ENSG00000260139.5	0.865811	1.24747	-0.381664	-1.91637	-0.5503	0.587266	0.733516	chr15	77894684	77904674	+	transcribed_unprocessed_pseudogene	KNOWN	CSPG4P13	HGNC:49195	CSPG4P13	chondroitin sulfate proteoglycan 4 pseudogene 13			15q24.3		pseudogene
ENSG00000271581.1	0.148543	-0.412962	0.561506	-1.91201	0.486874	0.630822	0.767628	chr6	31356647	31357637	+	unprocessed_pseudogene	KNOWN	XXbac-BPG248L24.12
ENSG00000228677.1	0.361641	-1.00824	1.36988	-1.9098	0.849507	0.404104	0.583509	chr21	37187666	37193926	-	antisense	NOVEL	TTC3-AS1	HGNC:40595	TTC3-AS1	TTC3 antisense RNA 1			21q22.13	BF979681	RNA, long non-coding
ENSG00000167766.17	1.45249	-0.959735	2.41223	-1.90767	2.75136	0.0111903	0.0420394	chr19	52594060	52690496	-	protein_coding	KNOWN	ZNF83	HGNC:13158	ZNF83	zinc finger protein 83	ZNF816B	FLJ11015, HPF1	19q13.41	M27877	gene with protein product
ENSG00000258459.1	-1.29385	-1.55074	0.256882	-1.90554	0.143222	0.887326	0.936971	chr14	20305730	20306811	+	antisense	NOVEL	CTD-2292M16.7
ENSG00000269621.1	-0.228317	-1.16204	0.933726	-1.90072	0.605168	0.550822	0.705677	chr1	151755541	151759911	+	antisense	NOVEL	RP11-98D18.15
ENSG00000110693.14	1.30953	-0.962528	2.27206	-1.89892	2.76404	0.0108682	0.0411717	chr11	15966449	16739591	-	protein_coding	KNOWN	SOX6	HGNC:16421	SOX6	SRY-box transcription factor 6			11p15.2	AF309034	gene with protein product
ENSG00000213434.2	3.23482	-3.1632	6.39801	-1.89802	9.81534	8.06647e-10	1.63317e-07	chr4	183483490	183484185	+	processed_pseudogene	KNOWN	VTI1BP2	HGNC:43728	VTI1BP2	vesicle transport through interaction with t-SNAREs 1B pseudogene 2			4q35.1		pseudogene
ENSG00000245748.1	0.491989	-1.71679	2.20878	-1.89766	1.59033	0.125021	0.257151	chr4	7030554	7046231	-	antisense	NOVEL	RP11-367J11.2
ENSG00000116748.18	1.59622	-4.02333	5.61955	-1.89641	6.74575	6.01053e-07	2.05488e-05	chr1	114673098	114695618	-	protein_coding	KNOWN	AMPD1	HGNC:468	AMPD1	adenosine monophosphate deaminase 1		MAD, MADA	1p13.2	M60092	gene with protein product	AMPD isoform M, skeletal muscle AMPD
ENSG00000164749.10	1.48849	2.18191	-0.69342	-1.89574	-1.56894	0.129925	0.264247	chr8	75407914	75566843	+	protein_coding	KNOWN	HNF4G	HGNC:5026	HNF4G	hepatocyte nuclear factor 4 gamma		NR2A2	8q21.13		gene with protein product
ENSG00000163689.17	1.55984	2.2789	-0.719062	-1.89528	-1.57668	0.128131	0.261275	chr3	58717365	59050084	-	protein_coding	KNOWN	C3orf67
ENSG00000165807.6	2.81337	-1.70769	4.52105	-1.89152	7.8036	5.34844e-08	3.407e-06	chr14	64549902	64589380	+	protein_coding	KNOWN	PPP1R36	HGNC:20097	PPP1R36	protein phosphatase 1 regulatory subunit 36	C14orf50		14q23.3		gene with protein product
ENSG00000189229.10	0.171306	0.875038	-0.703732	-1.8909	-1.15833	0.258275	0.431985	chr3	6490479	6736129	+	lincRNA	NOVEL	AC069277.2
ENSG00000181378.12	2.24452	-3.26525	5.50977	-1.89053	6.96038	3.63644e-07	1.46499e-05	chr2	219002846	219041527	-	protein_coding	KNOWN	CCDC108
ENSG00000140279.11	0.490799	-2.81706	3.30786	-1.89038	2.91784	0.00759952	0.0314762	chr15	45092650	45114344	-	protein_coding	KNOWN	DUOX2	HGNC:13273	DUOX2	dual oxidase 2		P138-TOX, P138(TOX), THOX2, LNOX2	15q21.1	AF181972	gene with protein product	dual oxidase-like domains 2, nicotinamide adenine dinucleotide phosphate oxidase, flavoprotein NADPH oxidase, NADPH thyroid oxidase 2, NADH/NADPH thyroid oxidase p138-tox, NADPH oxidase/peroxidase DUOX2
ENSG00000188263.9	2.0289	0.402577	1.62632	-1.8897	2.11558	0.0450925	0.121683	chr22	49994513	50012659	-	protein_coding	KNOWN	IL17REL	HGNC:33808	IL17REL	interleukin 17 receptor E like		FLJ41993	22q13.33	AK123987	gene with protein product
ENSG00000230289.1	1.25391	-4.65179	5.9057	-1.88901	6.47813	1.1336e-06	3.38627e-05	chr9	131516558	131522229	-	antisense	NOVEL	RP11-334J6.6
ENSG00000227695.4	1.2469	-2.57778	3.82467	-1.88808	3.42743	0.00223278	0.0122766	chr10	99927010	99958381	+	antisense	KNOWN	DNMBP-AS1	HGNC:20431	DNMBP-AS1	DNMBP antisense RNA 1	NCRNA00093	FLJ40792, bA287G8.2	10q24.2	AK098111	RNA, long non-coding
ENSG00000112378.11	2.18743	1.83119	0.356238	-1.88525	1.05484	0.30214	0.479925	chr6	138088505	138107511	-	protein_coding	KNOWN	PERP	HGNC:17637	PERP	p53 apoptosis effector related to PMP22		PIGPC1, dJ496H19.1, KCP1, THW, KRTCAP1	6q23.3	AF317550	gene with protein product	keratinocyte associated protein 1
ENSG00000259668.4	0.235656	-0.486953	0.722609	-1.88444	0.516148	0.610536	0.752236	chr15	51457286	51460582	+	antisense	NOVEL	RP11-707P17.2
ENSG00000223374.1	-0.350271	-1.28985	0.939574	-1.88036	0.573897	0.571447	0.720338	chr2	241351340	241353104	-	antisense	NOVEL	AC005104.3
ENSG00000257386.1	-0.745303	-1.50038	0.755072	-1.88014	0.532141	0.599585	0.743607	chr12	74538145	74538633	-	antisense	NOVEL	RP11-56G10.2
ENSG00000237484.5	1.12476	1.80412	-0.679354	-1.87992	-1.28955	0.209657	0.372662	chr21	24428740	24547942	+	lincRNA	NOVEL	AP000476.1
ENSG00000267512.1	-0.820273	-1.17208	0.351806	-1.87986	0.239575	0.812721	0.892718	chr19	13139617	13141147	-	antisense	NOVEL	CTC-250I14.3
ENSG00000244345.1	0.773547	0.958612	-0.185064	-1.87974	-0.296885	0.769142	0.863836	chr3	72504806	72550552	-	lincRNA	KNOWN	RP11-654C22.2
ENSG00000171435.12	0.709166	-0.242033	0.951198	-1.87771	1.68599	0.104928	0.225977	chr12	117453012	117968983	-	protein_coding	KNOWN	KSR2	HGNC:18610	KSR2	kinase suppressor of ras 2		FLJ25965	12q24.22-q24.23	AY345972	gene with protein product
ENSG00000176463.12	0.572506	1.64857	-1.07607	-1.87682	-1.98581	0.0587467	0.148849	chr15	91853695	92172435	+	protein_coding	KNOWN	SLCO3A1	HGNC:10952	SLCO3A1	solute carrier organic anion transporter family member 3A1	SLC21A11	OATP-D, OATP3A1	15q26.1	AB031050	gene with protein product
ENSG00000228275.1	0.0378967	-1.19122	1.22912	-1.87673	0.721136	0.477883	0.64558	chrX	101622983	101624164	-	antisense	NOVEL	ARMCX3-AS1	HGNC:41038	ARMCX3-AS1	ARMCX3 antisense RNA 1			Xq22.1		RNA, long non-coding
ENSG00000057019.14	1.76883	2.11833	-0.349497	-1.87645	-0.77553	0.445701	0.618528	chr3	98795941	98901689	-	protein_coding	KNOWN	DCBLD2	HGNC:24627	DCBLD2	discoidin, CUB and LCCL domain containing 2		CLCP1, ESDN	3q12.1		gene with protein product
ENSG00000183395.4	-0.33243	-1.36001	1.02758	-1.87626	0.583862	0.564832	0.71563	chr12	102196459	102197845	-	protein_coding	KNOWN	PMCH	HGNC:9109	PMCH	pro-melanin concentrating hormone		MCH	12q23.2	M57703	gene with protein product
ENSG00000161638.9	2.35701	-2.1112	4.46821	-1.87603	5.96089	3.95514e-06	8.70832e-05	chr12	54395261	54419460	-	protein_coding	KNOWN	ITGA5	HGNC:6141	ITGA5	integrin subunit alpha 5	FNRA	CD49e	12q13.13		gene with protein product	fibronectin receptor, alpha polypeptide
ENSG00000166569.7	3.48602	-2.59407	6.0801	-1.87544	8.36452	1.57437e-08	1.37237e-06	chr18	59275156	59318649	-	protein_coding	KNOWN	CPLX4	HGNC:24330	CPLX4	complexin 4		CPX-IV	18q21.32	AY286502	gene with protein product
ENSG00000238005.2	1.21469	1.01998	0.194704	-1.87513	0.328023	0.745776	0.849434	chr1	234957342	234970062	-	lincRNA	NOVEL	RP11-443B7.1
ENSG00000268056.4	-0.304293	-0.859284	0.55499	-1.87305	0.325191	0.747892	0.850868	chr19	17152588	17168051	-	antisense	NOVEL	CTD-3032J10.2
ENSG00000129990.13	1.75535	-5.00499	6.76034	-1.87235	6.87609	4.42672e-07	1.65791e-05	chr19	55171199	55180441	-	protein_coding	KNOWN	SYT5	HGNC:11513	SYT5	synaptotagmin 5			19q13.42	X96783	gene with protein product
ENSG00000271086.4	2.1138	-1.89257	4.00637	-1.86968	7.1769	2.20336e-07	9.88835e-06	chr9	99355337	99377240	-	lincRNA	NOVEL	NAMA	HGNC:42408	NAMA	non-protein coding RNA, associated with MAP kinase pathway and growth arrest			9q22.33	DQ673922	RNA, long non-coding
ENSG00000258177.1	1.3141	-2.71213	4.02623	-1.86728	4.12154	0.000395887	0.00315061	chr12	96222797	96223973	-	antisense	NOVEL	RP11-394J1.2
ENSG00000157985.16	2.8178	1.87202	0.945783	-1.86693	1.6584	0.110422	0.235002	chr2	235494089	236131800	+	protein_coding	KNOWN	AGAP1	HGNC:16922	AGAP1	ArfGAP with GTPase domain, ankyrin repeat and PH domain 1	CENTG2	KIAA1099, GGAP1	2q37.2	AF413078	gene with protein product
ENSG00000234199.2	2.3972	-3.93165	6.32885	-1.86494	8.13891	2.56175e-08	1.98882e-06	chr2	113979569	114007302	+	lincRNA	NOVEL	LINC01191	HGNC:49595	LINC01191	long intergenic non-protein coding RNA 1191		VIN, lnc-ACTR3	2q14.1	AW016224	RNA, long non-coding	virus inducible lincRNa
ENSG00000230084.4	-0.309893	-2.08882	1.77893	-1.86215	1.29712	0.207081	0.36945	chr3	42601963	42654388	-	antisense	NOVEL	RP4-613B23.1
ENSG00000280927.1	-0.694218	-0.390372	-0.303846	-1.86157	-0.320019	0.75176	0.853208	chr4	1210120	1218591	+	antisense	KNOWN	CTBP1-AS	HGNC:48337	CTBP1-AS	CTBP1 antisense RNA		PCAT10	4p16.3	AX747592, AK092548	RNA, long non-coding	prostate cancer associated transcript 10
ENSG00000143184.4	2.25259	1.13771	1.11489	-1.85859	2.78478	0.0103603	0.0396483	chr1	168576473	168582077	+	protein_coding	KNOWN	XCL1	HGNC:10645	XCL1	X-C motif chemokine ligand 1	LTN, SCYC1	LPTN, ATAC, SCM-1a, SCM-1	1q24.2	D43768	gene with protein product	lymphotactin
ENSG00000233893.1	-1.30435	-0.960564	-0.343782	-1.85347	-0.201809	0.841789	0.91036	chr6	158818011	158820593	+	antisense	NOVEL	EZR-AS1	HGNC:40609	EZR-AS1	EZR antisense RNA 1			6q25.3	AI831881, BE552153	RNA, long non-coding
ENSG00000245648.1	0.952229	1.47784	-0.525607	-1.85142	-0.755992	0.457107	0.628477	chr12	10363769	10398506	+	antisense	NOVEL	RP11-277P12.20
ENSG00000254003.1	-0.174866	-1.12297	0.9481	-1.85044	0.640254	0.528152	0.687987	chr7	88216660	88219226	+	antisense	NOVEL	CTB-167B5.1
ENSG00000279504.1	-1.21096	-1.2633	0.0523417	-1.84786	0.0339322	0.973216	0.985754	chr19	36114362	36115146	+	TEC	KNOWN	AD001527.4
ENSG00000159496.13	-0.405981	-1.16934	0.763362	-1.84591	0.404927	0.689164	0.812094	chr22	23688136	23699176	+	protein_coding	KNOWN	RGL4	HGNC:31911	RGL4	ral guanine nucleotide dissociation stimulator like 4		Rgr	22q11.23		gene with protein product	RalGDS related oncogene
ENSG00000114124.2	1.53233	-2.53699	4.06932	-1.84544	6.13187	2.60832e-06	6.41578e-05	chr3	141778148	141818490	+	protein_coding	KNOWN	GRK7	HGNC:17031	GRK7	G protein-coupled receptor kinase 7	GPRK7		3q23		gene with protein product
ENSG00000280300.1	-0.0176172	-1.05996	1.04234	-1.84448	0.590123	0.560696	0.712145	chr12	123754246	123754794	-	TEC	KNOWN	RP11-338K17.10
ENSG00000137843.10	2.15596	-3.45509	5.61105	-1.84385	6.22409	2.08646e-06	5.39007e-05	chr15	40238759	40277487	+	protein_coding	KNOWN	PAK6	HGNC:16061	PAK6	p21 (RAC1) activated kinase 6		PAK5	15q15.1	AF276893	gene with protein product
ENSG00000146904.7	0.688626	-1.08731	1.77593	-1.84341	1.20321	0.240784	0.410891	chr7	143390289	143408892	-	protein_coding	KNOWN	EPHA1	HGNC:3385	EPHA1	EPH receptor A1	EPHT, EPHT1	EPH	7q34-q35	M18391	gene with protein product
ENSG00000258815.1	2.33082	1.72141	0.609406	-1.84276	1.35459	0.188329	0.344996	chr12	85318060	85342912	+	lincRNA	NOVEL	RP11-408B11.2
ENSG00000169740.12	2.04036	2.21992	-0.179557	-1.84136	-0.415385	0.681599	0.806753	chr10	43643859	43648856	-	protein_coding	KNOWN	ZNF32	HGNC:13095	ZNF32	zinc finger protein 32		KOX30, ZNF637, Zfp637	10q11.21	U69645	gene with protein product
ENSG00000280247.1	0.535435	-0.911943	1.44738	-1.83997	1.44194	0.162411	0.309261	chr19	4246339	4247358	-	TEC	KNOWN	AC005578.3
ENSG00000150471.14	2.37463	2.01344	0.361186	-1.83955	1.18248	0.248749	0.420058	chr4	61201258	62078335	+	protein_coding	KNOWN	LPHN3
ENSG00000182253.13	-3.72334	-0.523004	-3.20034	-1.8387	-2.91336	0.00767982	0.0317019	chr15	99098217	99135593	+	protein_coding	KNOWN	SYNM	HGNC:24466	SYNM	synemin	DMN	KIAA0353, SYN	15q26.3	AK026420	gene with protein product	synemin alpha, synemin beta
ENSG00000138109.9	3.89084	-1.43343	5.32427	-1.83588	15.4625	7.10255e-14	4.66613e-10	chr10	94938658	94989390	+	protein_coding	KNOWN	CYP2C9	HGNC:2623	CYP2C9	cytochrome P450 family 2 subfamily C member 9	CYP2C10	P450IIC9	10q23.33	M61855	gene with protein product
ENSG00000230046.1	0.412729	-1.11638	1.52911	-1.83207	0.939276	0.357069	0.537623	chr2	32377631	32379599	-	antisense	NOVEL	BIRC6-AS1	HGNC:40641	BIRC6-AS1	BIRC6 antisense RNA 1			2p22.3		RNA, long non-coding
ENSG00000235872.2	0.191662	-0.859349	1.05101	-1.82976	0.630434	0.534446	0.693679	chr12	67658991	67670919	-	antisense	NOVEL	RP11-335O4.3
ENSG00000163959.8	-0.61261	-0.976396	0.363786	-1.82735	0.335954	0.739863	0.84512	chr3	196211487	196243178	+	protein_coding	KNOWN	SLC51A	HGNC:29955	SLC51A	solute carrier family 51 subunit alpha		OSTalpha	3q29		gene with protein product	organic solute transporter, alpha subunit
ENSG00000247049.2	0.671808	-1.83554	2.50735	-1.82646	1.85856	0.0755596	0.179574	chr5	181224646	181230685	-	antisense	NOVEL	CTC-338M12.7
ENSG00000217130.1	-0.735568	-1.35432	0.618752	-1.8261	0.565519	0.577039	0.724629	chr6	34744176	34744673	+	processed_pseudogene	KNOWN	RP3-375P9.2
ENSG00000279018.1	-0.301735	-0.813856	0.512121	-1.82493	0.29527	0.77036	0.864618	chr16	53207941	53226385	-	protein_coding	NOVEL	AC007906.1
ENSG00000260853.1	0.478617	-0.39495	0.873567	-1.82407	0.566964	0.576073	0.723781	chr16	28956687	28966883	-	antisense	NOVEL	RP11-264B17.2
ENSG00000198821.9	0.412357	1.23028	-0.817918	-1.82403	-1.28878	0.209921	0.372953	chr1	167430640	167518610	-	protein_coding	KNOWN	CD247	HGNC:1677	CD247	CD247 molecule	CD3Z	CD3H, CD3Q	1q24.2	BC025703	gene with protein product	T-cell surface glycoprotein CD3 zeta chain
ENSG00000175711.7	1.42547	1.1649	0.260576	-1.82019	0.409667	0.685732	0.809369	chr17	82942155	83051810	-	protein_coding	KNOWN	B3GNTL1	HGNC:21727	B3GNTL1	UDP-GlcNAc:betaGal beta-1,3-N-acetylglucosaminyltransferase like 1		B3GNT8	17q25.3	AY634364	gene with protein product
ENSG00000260570.1	0.169942	-1.28729	1.45723	-1.81851	0.821461	0.419575	0.597344	chr16	28830612	28837200	-	antisense	NOVEL	RP11-24N18.1
ENSG00000266341.1	-0.317668	-1.08352	0.765855	-1.81785	0.465668	0.645706	0.778903	chr17	48060383	48060669	-	antisense	NOVEL	RP5-890E16.4
ENSG00000279019.1	2.17347	-3.14474	5.31821	-1.81771	7.69376	6.82918e-08	4.08818e-06	chr16	57140896	57144586	-	TEC	KNOWN	RP11-407G23.2
ENSG00000166317.10	1.44154	-2.92653	4.36807	-1.81643	5.31874	1.93566e-05	0.000304678	chr10	73644881	73663803	-	protein_coding	KNOWN	SYNPO2L	HGNC:23532	SYNPO2L	synaptopodin 2 like		FLJ12921	10q22.2	AK022983	gene with protein product
ENSG00000281691.1	-0.939416	-1.55095	0.611537	-1.81637	0.296153	0.769694	0.86413	chr3	50099603	50100988	-	antisense	KNOWN	RBM5-AS1	HGNC:48871	RBM5-AS1	RBM5 antisense RNA 1		LUST	3p21.31	EF470865	RNA, long non-coding	LUCA-15-specific transcript
ENSG00000188820.11	1.56538	0.229044	1.33633	-1.81468	1.74071	0.0947111	0.210646	chr6	116461370	116463779	+	protein_coding	KNOWN	FAM26F
ENSG00000255114.1	0.0609299	-0.675422	0.736352	-1.81379	0.518145	0.609163	0.751422	chr11	119044188	119045493	+	antisense	KNOWN	RP11-110I1.6
ENSG00000279024.1	0.363178	1.39535	-1.03217	-1.81351	-1.6607	0.109956	0.23421	chr2	136230753	136233245	+	TEC	KNOWN	RP11-1193F23.1
ENSG00000155761.12	0.195383	-0.79298	0.988362	-1.81334	0.612504	0.54604	0.702509	chr1	117953861	118185223	-	protein_coding	KNOWN	SPAG17	HGNC:26620	SPAG17	sperm associated antigen 17		FLJ34497, PF6, RP4-776P7.2, CT143	1p12		gene with protein product
ENSG00000258302.2	0.549643	-1.3457	1.89535	-1.80927	2.18364	0.0391337	0.109545	chr12	89561129	89594878	+	antisense	NOVEL	RP11-981P6.1
ENSG00000228363.2	-0.39874	-1.5529	1.15416	-1.8068	0.650636	0.521543	0.682899	chr2	86562070	86618766	+	antisense	NOVEL	AC015971.2
ENSG00000237927.1	3.42838	-0.0614982	3.48988	-1.80514	5.7851	6.08657e-06	0.000120807	chr6	159586955	159589169	-	lincRNA	NOVEL	RP3-393E18.2
ENSG00000223821.1	1.8235	-0.785809	2.6093	-1.8032	3.47369	0.00199305	0.0112599	chr6	73492025	73492742	-	antisense	NOVEL	RP11-505P4.6
ENSG00000164708.5	0.432729	-3.39561	3.82834	-1.80201	3.65726	0.00126619	0.00788053	chr7	44062727	44065587	-	protein_coding	KNOWN	PGAM2	HGNC:8889	PGAM2	phosphoglycerate mutase 2		PGAM-M	7p13		gene with protein product
ENSG00000264578.1	-0.16128	-1.15204	0.990756	-1.79824	0.567889	0.575454	0.723187	chr8	41609692	41621502	-	antisense	NOVEL	RP11-360L9.8
ENSG00000213963.5	2.64248	0.775675	1.8668	-1.7977	4.665	0.000100277	0.00106919	chr2	177283508	177392691	-	sense_overlapping	NOVEL	AC074286.1
ENSG00000232807.2	-0.918385	-1.04027	0.121881	-1.79713	0.0828975	0.93463	0.963903	chr10	5934270	5945900	-	antisense	NOVEL	RP11-536K7.3
ENSG00000163705.11	0.877867	-0.526098	1.40397	-1.79661	0.912499	0.3707	0.551133	chr3	10081317	10108231	-	protein_coding	KNOWN	FANCD2OS	HGNC:28623	FANCD2OS	FANCD2 opposite strand	C3orf24	MGC40179	3p25.3	AF230334	gene with protein product
ENSG00000272558.1	-0.042423	-1.96102	1.9186	-1.79359	1.05394	0.302544	0.48032	chr6	25983812	25999167	-	antisense	NOVEL	U91328.21
ENSG00000235079.1	-0.525413	-0.87802	0.352607	-1.79286	0.215124	0.831512	0.90405	chr1	71048855	71067184	+	antisense	NOVEL	ZRANB2-AS1	HGNC:43594	ZRANB2-AS1	ZRANB2 antisense RNA 1			1p31.1	BC070115	RNA, long non-coding
ENSG00000275719.1	-1.30231	-1.35846	0.0561517	-1.79194	0.0531524	0.958056	0.977407	chr19	46787815	46789043	+	antisense	NOVEL	CTB-147N14.6
ENSG00000258908.1	0.265491	-0.726242	0.991732	-1.7867	0.578087	0.568661	0.718405	chr14	20474789	20477089	-	lincRNA	NOVEL	RP11-203M5.8
ENSG00000185483.10	1.3579	1.0106	0.347295	-1.78489	0.616174	0.543656	0.701197	chr1	63774022	64181498	+	protein_coding	KNOWN	ROR1	HGNC:10256	ROR1	receptor tyrosine kinase like orphan receptor 1	NTRKR1		1p31.3	M97675	gene with protein product
ENSG00000135636.12	3.27253	-3.22851	6.50104	-1.78346	9.36915	1.95433e-09	3.03451e-07	chr2	71453722	71686768	+	protein_coding	KNOWN	DYSF	HGNC:3097	DYSF	dysferlin	LGMD2B	FER1L1	2p13.2	AF075575	gene with protein product	fer-1-like family member 1
ENSG00000198576.3	0.985724	-2.17713	3.16285	-1.78305	3.53039	0.00173333	0.0101044	chr8	142611044	142614472	-	protein_coding	KNOWN	ARC	HGNC:648	ARC	activity regulated cytoskeleton associated protein		KIAA0278, Arg3.1	8q24.3	AF193421	gene with protein product
ENSG00000268309.1	0.87218	-1.88535	2.75753	-1.78134	2.32018	0.0292762	0.0875934	chr19	16551773	16552328	+	antisense	NOVEL	CTD-3222D19.11
ENSG00000259589.2	0.0708702	-1.29613	1.367	-1.78027	0.596085	0.556773	0.709682	chr15	63675146	63713758	+	antisense	NOVEL	RP11-317G6.1
ENSG00000126970.14	2.50286	2.06126	0.441591	-1.77538	1.36238	0.185892	0.341791	chrX	64915802	65034713	-	protein_coding	KNOWN	ZC4H2	HGNC:24931	ZC4H2	zinc finger C4H2-type containing	KIAA1166, WWS, MCS, MRXS4	HCA127	Xq11.2	AF270491	gene with protein product
ENSG00000227775.3	0.30967	-1.85539	2.16506	-1.77411	1.60824	0.12103	0.251345	chr1	1724512	1737251	+	transcribed_processed_pseudogene	KNOWN	RP1-283E3.4
ENSG00000278868.1	0.222449	-0.828352	1.0508	-1.77234	0.576252	0.56988	0.719275	chr1	27850574	27850744	-	protein_coding	KNOWN	AL109927.1
ENSG00000138379.4	1.70073	-4.03881	5.73954	-1.77203	7.34893	1.48619e-07	7.12322e-06	chr2	190055697	190062729	-	protein_coding	KNOWN	MSTN	HGNC:4223	MSTN	myostatin	GDF8		2q32.2	AF019627	gene with protein product
ENSG00000091513.13	1.9039	-3.12275	5.02666	-1.77162	9.46089	1.62588e-09	2.60595e-07	chr3	133745956	133779006	+	protein_coding	KNOWN	TF	HGNC:11740	TF	transferrin		PRO1557, PRO2086	3q22.1		gene with protein product	serotransferrin
ENSG00000214215.3	-1.76845	1.20952	-2.97797	-1.76887	-5.90659	4.51699e-06	9.56396e-05	chr12	92702843	92708549	+	protein_coding	KNOWN	C12orf74	HGNC:27887	C12orf74	symbol withdrawn, see [HGNC:33829](/data/gene-symbol-report/#!/hgnc_id/HGNC:33829)			12q22		gene with protein product
ENSG00000272153.1	-1.34124	-1.44679	0.105555	-1.76792	0.0635083	0.949895	0.973538	chr1	3785008	3785538	+	antisense	NOVEL	RP1-286D6.5
ENSG00000237636.2	2.5852	2.19293	0.392272	-1.76552	1.1575	0.258608	0.432445	chr13	19290593	19344825	-	unprocessed_pseudogene	KNOWN	ANKRD26P3	HGNC:39689	ANKRD26P3	ankyrin repeat domain 26 pseudogene 3	LINC00414		13q12.11		pseudogene
ENSG00000269102.1	-1.14095	-2.57121	1.43026	-1.76484	1.07313	0.294025	0.471465	chr19	52284780	52297920	-	antisense	NOVEL	CTD-2525I3.5
ENSG00000185561.9	0.835134	-2.49388	3.32901	-1.76282	3.17642	0.00410917	0.0196067	chr17	1702790	1710438	-	protein_coding	KNOWN	TLCD2	HGNC:33522	TLCD2	TLC domain containing 2			17p13.3		gene with protein product
ENSG00000142700.10	1.63076	-3.85406	5.48483	-1.75688	7.54778	9.47316e-08	5.1348e-06	chr1	50417550	50423500	-	protein_coding	KNOWN	DMRTA2	HGNC:13908	DMRTA2	DMRT like family A2			1p32.3	AJ301580	gene with protein product
ENSG00000115896.14	0.650653	-0.979613	1.63027	-1.75276	1.97308	0.0602647	0.151895	chr2	197804702	198572581	+	protein_coding	KNOWN	PLCL1	HGNC:9063	PLCL1	phospholipase C like 1 (inactive)	PLCE	PLC-L, PLCL, PRIP, PPP1R127	2q33.1	D42108	gene with protein product	phospholipase C related, but catalytically inactive protein, protein phosphatase 1, regulatory subunit 127
ENSG00000230262.5	0.662851	-0.648285	1.31114	-1.75272	0.855376	0.400913	0.580035	chr9	94176602	94204568	-	lincRNA	KNOWN	MIRLET7DHG
ENSG00000198088.9	2.51784	1.92218	0.595664	-1.75168	2.12826	0.0439234	0.119431	chrX	107123427	107206433	-	protein_coding	KNOWN	NUP62CL	HGNC:25960	NUP62CL	nucleoporin 62 C-terminal like		FLJ20130	Xq22.3	AK000137	gene with protein product
ENSG00000225951.1	0.111954	-1.109	1.22096	-1.75106	0.684458	0.500329	0.665171	chr9	128468957	128473012	-	antisense	NOVEL	ODF2-AS1	HGNC:49461	ODF2-AS1	ODF2 antisense RNA 1			9q34.11	AW303426	RNA, long non-coding
ENSG00000185046.17	0.175957	-0.472169	0.648126	-1.74898	0.656447	0.517863	0.680412	chr12	98726457	99984654	-	protein_coding	KNOWN	ANKS1B	HGNC:24600	ANKS1B	ankyrin repeat and sterile alpha motif domain containing 1B		EB-1, AIDA-1, cajalin-2, ANKS2	12q23.1	AF145204	gene with protein product
ENSG00000270641.1	3.59852	0.331636	3.26688	-1.74855	2.13886	0.0429683	0.117628	chrX	73792205	73829231	+	lincRNA	KNOWN	TSIX	HGNC:12377	TSIX	TSIX transcript, XIST antisense RNA		NCRNA00013, XIST-AS1, LINC00013	Xq13.2		RNA, long non-coding	XIST antisense RNA (non-protein coding), long intergenic non-protein coding RNA 13
ENSG00000168398.6	1.9476	2.82425	-0.876652	-1.74758	-1.9149	0.0676567	0.165056	chr14	96204679	96244166	+	protein_coding	KNOWN	BDKRB2	HGNC:1030	BDKRB2	bradykinin receptor B2		BK-2	14q32.2	S56772	gene with protein product
ENSG00000257453.1	1.28047	-0.20463	1.4851	-1.74446	1.47392	0.153669	0.297276	chr12	76030494	76031378	+	antisense	NOVEL	RP11-290L1.3
ENSG00000264019.1	0.202419	-0.656549	0.858968	-1.7425	0.560858	0.580161	0.72708	chr17	47946802	47948275	-	antisense	NOVEL	RP11-6N17.6
ENSG00000173218.13	1.71488	3.06472	-1.34984	-1.73864	-2.60533	0.0156081	0.0539926	chr1	115641953	115698224	+	protein_coding	KNOWN	VANGL1	HGNC:15512	VANGL1	VANGL planar cell polarity protein 1		STB2	1p13.1	AB075805	gene with protein product
ENSG00000188573.7	0.346936	-3.48874	3.83568	-1.73722	4.73076	8.49238e-05	0.000940471	chr5	168529116	168530634	+	protein_coding	KNOWN	FBLL1	HGNC:35458	FBLL1	fibrillarin like 1		LOC345630	5q34		gene with protein product
ENSG00000258471.1	-0.160407	-0.815741	0.655334	-1.73525	0.374391	0.711444	0.825498	chr14	20995837	20999163	-	antisense	NOVEL	RP11-84C10.4
ENSG00000142347.15	2.17308	1.92032	0.252759	-1.73334	0.578384	0.568464	0.718278	chr19	8520790	8577577	-	protein_coding	KNOWN	MYO1F	HGNC:7600	MYO1F	myosin IF			19p13.2	X98411	gene with protein product
ENSG00000279331.1	-1.78242	-1.22056	-0.561856	-1.733	-0.326691	0.746771	0.850112	chr8	93740121	93740773	+	TEC	KNOWN	RBM12B-AS1	HGNC:28818	RBM12B-AS1	RBM12B antisense RNA 1	C8orf39	PRO1905	8q22.1	AF116672	RNA, long non-coding
ENSG00000266642.2	0.205925	-0.967092	1.17302	-1.73134	0.673616	0.507076	0.67091	chr17	28897738	28899402	+	antisense	NOVEL	RP11-20B24.4
ENSG00000074964.15	0.449972	0.503928	-0.0539562	-1.73087	-0.0972432	0.923351	0.957526	chr1	17539835	17697874	+	protein_coding	KNOWN	ARHGEF10L	HGNC:25540	ARHGEF10L	Rho guanine nucleotide exchange factor 10 like		FLJ10521, KIAA1626	1p36.13	AB046846	gene with protein product	GrinchGEF
ENSG00000173369.14	0.607748	0.284657	0.323091	-2.53358	0.641986	0.527047	0.687388	chr1	22652762	22661538	+	protein_coding	KNOWN	C1QB	HGNC:1242	C1QB	complement C1q B chain			1p36.12	X03084	gene with protein product
ENSG00000091482.5	2.84269	2.09903	0.743662	-1.73014	2.43553	0.0227801	0.0724317	chrX	21705972	21758163	-	protein_coding	KNOWN	SMPX	HGNC:11122	SMPX	small muscle protein X-linked	DFN6	DFNX4, Chisel, Csl	Xp22.12		gene with protein product
ENSG00000259118.4	0.114002	-0.806418	0.92042	-1.73012	0.531561	0.59998	0.744017	chr14	65082034	65094212	+	antisense	NOVEL	RP11-840I19.3
ENSG00000255310.2	2.42709	2.25401	0.173084	-1.72662	0.545982	0.590184	0.736163	chr8	11107788	11109726	-	sense_intronic	NOVEL	AF131215.2
ENSG00000269902.1	-0.227602	-0.497851	0.270249	-1.72422	0.369704	0.714888	0.827981	chrX	45764772	45765299	-	lincRNA	NOVEL	RP6-99M1.3
ENSG00000261317.1	0.422003	-1.55378	1.97579	-1.72219	1.43864	0.163335	0.310743	chr16	89969791	89972544	+	antisense	NOVEL	RP11-566K11.5
ENSG00000228172.4	0.543624	-1.01153	1.55516	-1.722	1.61767	0.118974	0.248423	chr1	25816749	25820797	-	antisense	NOVEL	RP1-317E23.3
ENSG00000205403.11	0.780126	0.21504	0.565086	-1.72198	0.716163	0.480892	0.648469	chr4	109740694	109802179	-	protein_coding	KNOWN	CFI	HGNC:5394	CFI	complement factor I	IF	FI, C3b-INA, KAF	4q25	J02770	gene with protein product	Konglutinogen-activating factor, C3b-inactivator
ENSG00000224563.1	2.24617	1.1573	1.08887	-1.71812	2.44066	0.0225247	0.0718343	chr3	188562238	188568666	-	antisense	NOVEL	LPP-AS1	HGNC:40346	LPP-AS1	LPP antisense RNA 1			3q28		RNA, long non-coding
ENSG00000170271.9	0.215222	-0.981118	1.19634	-1.71693	1.42876	0.166129	0.315013	chr5	154818491	154859252	-	protein_coding	KNOWN	FAXDC2	HGNC:1334	FAXDC2	fatty acid hydroxylase domain containing 2	C5orf4	FLJ13758	5q33.2	AF159165	gene with protein product
ENSG00000267724.1	-0.642853	-0.666148	0.0232955	-1.71555	0.0188963	0.985082	0.991668	chr18	47105946	47108062	+	antisense	NOVEL	RP11-49K24.8
ENSG00000253706.4	2.15785	2.33833	-0.180487	-1.71503	-0.489376	0.629077	0.766347	chr8	74798784	74866939	-	antisense	NOVEL	RP11-758M4.4
ENSG00000163554.10	-0.0342472	1.47742	-1.51167	-1.71341	-2.52417	0.0187232	0.0621198	chr1	158610706	158686698	-	protein_coding	KNOWN	SPTA1	HGNC:11272	SPTA1	spectrin alpha, erythrocytic 1		EL2	1q23.1	M61877	gene with protein product	elliptocytosis 2
ENSG00000171840.10	0.706899	1.33393	-0.627028	-1.71189	-0.964917	0.344335	0.524811	chr12	564296	663779	-	protein_coding	KNOWN	NINJ2	HGNC:7825	NINJ2	ninjurin 2			12p13.33	AF205633	gene with protein product
ENSG00000188580.12	2.93718	2.20979	0.727389	-1.70997	2.4162	0.0237668	0.0747084	chr6	123804141	124825657	+	protein_coding	KNOWN	NKAIN2	HGNC:16443	NKAIN2	sodium/potassium transporting ATPase interacting 2	TCBA1	FAM77B	6q22.31	AB070452	gene with protein product
ENSG00000259618.1	1.56137	-1.88091	3.44228	-1.70985	3.06898	0.0053151	0.0239863	chr15	50494018	50497080	-	lincRNA	NOVEL	RP11-562A8.5
ENSG00000247675.5	0.323825	-1.74009	2.06392	-1.70939	1.8657	0.0745162	0.177747	chr11	46846412	46874396	+	antisense	NOVEL	LRP4-AS1	HGNC:44128	LRP4-AS1	LRP4 antisense RNA 1			11p11.2		RNA, long non-coding
ENSG00000175352.9	-0.107078	-1.49329	1.38621	-1.7088	1.75701	0.0918366	0.206442	chr11	8980576	9004049	-	protein_coding	KNOWN	NRIP3	HGNC:1167	NRIP3	nuclear receptor interacting protein 3	C11orf14		11p15.4	AJ400877	gene with protein product
ENSG00000236081.1	1.42964	1.62575	-0.196102	-1.70759	-0.351834	0.728074	0.837914	chr7	1738630	1742291	-	lincRNA	NOVEL	ELFN1-AS1	HGNC:39071	ELFN1-AS1	ELFN1 antisense RNA 1		MYCLo-2	7p22.3	BX119057	RNA, long non-coding
ENSG00000141434.10	1.74239	-1.23399	2.97638	-1.70722	5.08026	3.51901e-05	0.000478521	chr18	32185069	32220404	+	protein_coding	KNOWN	MEP1B	HGNC:7020	MEP1B	meprin A subunit beta			18q12.1	X81333	gene with protein product
ENSG00000137270.10	3.42032	-3.03877	6.45909	-1.70528	13.1671	2.17977e-12	5.41528e-09	chr6	53126964	53148829	-	protein_coding	KNOWN	GCM1	HGNC:4197	GCM1	glial cells missing transcription factor 1	GCMA	hGCMa	6p12.1	D88613	gene with protein product
ENSG00000279119.1	0.489699	-0.852509	1.34221	-1.70463	0.698061	0.491935	0.658417	chr17	38727833	38728198	-	protein_coding	KNOWN	AC006449.2
ENSG00000262967.1	-0.0835212	-1.1557	1.07217	-1.70238	0.56981	0.574172	0.722672	chr17	50693448	50695449	+	antisense	NOVEL	RP11-294J22.6
ENSG00000164683.15	0.379871	-0.513702	0.893573	-1.70049	1.16225	0.256712	0.43024	chr8	79764010	79767863	-	protein_coding	KNOWN	HEY1	HGNC:4880	HEY1	hes related family bHLH transcription factor with YRPW motif 1		HESR-1, CHF2, HESR1, HRT-1, CHF-2, HERP2, bHLHb31	8q21.13	AF151522	gene with protein product
ENSG00000228262.7	2.62923	1.95971	0.669522	-1.70005	2.0945	0.0470967	0.125671	chr2	34677555	34738231	+	lincRNA	NOVEL	LINC01320	HGNC:50526	LINC01320	long intergenic non-protein coding RNA 1320			2p22.3	BX395998, BI759570	RNA, long non-coding
ENSG00000169194.8	2.43383	-4.12305	6.55688	-1.70003	8.3746	1.54072e-08	1.35094e-06	chr5	132656263	132661110	+	protein_coding	KNOWN	IL13	HGNC:5973	IL13	interleukin 13		P600, IL-13, ALRH, BHR1, MGC116786, MGC116788, MGC116789	5q31.1	U31120	gene with protein product	allergic rhinitis, Bronchial hyperresponsiveness-1 (bronchial asthma)
ENSG00000170011.12	2.93941	2.21514	0.724272	-1.69832	2.33716	0.028224	0.0850429	chr3	39808914	40260321	+	protein_coding	KNOWN	MYRIP	HGNC:19156	MYRIP	myosin VIIA and Rab interacting protein		DKFZp586F1018, exophilin-8, SLAC2-C, SLAC2C	3p22.1	AF396687	gene with protein product	synaptotagmin-like protein homologue lacking C2 domains-c, rab effector MYRIP, Slp homologue lacking C2 domains
ENSG00000115590.12	1.76144	0.487706	1.27374	-1.69561	2.19804	0.0379674	0.107166	chr2	101991844	102028544	+	protein_coding	KNOWN	IL1R2	HGNC:5994	IL1R2	interleukin 1 receptor type 2	IL1RB	CD121b	2q11.2	X59770	gene with protein product
ENSG00000107295.9	2.45852	2.42695	0.031569	-1.69553	0.0970641	0.923492	0.957605	chr9	17579082	17797129	+	protein_coding	KNOWN	SH3GL2	HGNC:10831	SH3GL2	SH3 domain containing GRB2 like 2, endophilin A1		SH3P4, SH3D2A, CNSA2, EEN-B1	9p22.2	X99657	gene with protein product	endophilin-A1
ENSG00000103710.9	2.6972	-2.79265	5.48984	-1.69408	7.35948	1.45092e-07	7.00281e-06	chr15	65053337	65076690	-	protein_coding	KNOWN	RASL12	HGNC:30289	RASL12	RAS like family 12		RIS	15q22.31	AF233588	gene with protein product	Ras family member Ris
ENSG00000167614.12	-0.106494	-1.11941	1.01291	-1.6935	0.728368	0.473528	0.641674	chr19	54415219	54436900	+	protein_coding	KNOWN	TTYH1	HGNC:13476	TTYH1	tweety family member 1			19q13.42	AF177909	gene with protein product
ENSG00000218016.2	2.48518	-4.48117	6.96635	-1.69325	8.85591	5.58128e-09	6.14881e-07	chr6	28188050	28189432	+	unprocessed_pseudogene	KNOWN	ZNF192P2
ENSG00000140285.8	2.58234	-1.57512	4.15747	-1.69182	5.78178	6.13661e-06	0.000121348	chr15	49423096	49488775	+	protein_coding	KNOWN	FGF7	HGNC:3685	FGF7	fibroblast growth factor 7		KGF	15q21.2	M60828	gene with protein product	keratinocyte growth factor
ENSG00000231955.1	1.34738	-1.55469	2.90207	-1.69104	2.05329	0.0512457	0.133871	chr2	206115547	206122323	+	antisense	NOVEL	AC007383.4
ENSG00000265380.1	1.58969	-0.957559	2.54725	-1.68847	4.23431	0.000297873	0.00252514	chr18	73711329	73715490	-	lincRNA	NOVEL	RP11-126K15.1
ENSG00000175928.5	2.47525	2.55236	-0.0771127	-1.68696	-0.182539	0.856713	0.919194	chr3	3799437	3847703	+	protein_coding	KNOWN	LRRN1	HGNC:20980	LRRN1	leucine rich repeat neuronal 1		FIGLER3	3p26.2	AB040930	gene with protein product	fibronectin type III, immunoglobulin and leucine rich repeat domains 3
ENSG00000279296.1	0.146949	0.0866004	0.060349	-1.68561	0.030855	0.975644	0.987167	chr17	6772831	6776116	-	TEC	KNOWN	RP11-609D21.3
ENSG00000236345.1	3.72558	-1.80703	5.53261	-1.68506	7.55683	9.28229e-08	5.08683e-06	chr6	63806836	63822642	+	antisense	NOVEL	RP11-59D5__B.2
ENSG00000269987.1	-0.278847	-1.02038	0.741532	-1.68329	0.403584	0.690138	0.812864	chr22	30976515	30978848	-	lincRNA	NOVEL	RP3-430N8.11
ENSG00000182795.12	1.42795	-2.19662	3.62458	-1.67596	4.32908	0.000234459	0.00207779	chr1	207018521	207032756	-	protein_coding	KNOWN	C1orf116	HGNC:28667	C1orf116	chromosome 1 open reading frame 116		SARG, FLJ36507, MGC2742, MGC4309	1q32.1		gene with protein product	specifically androgen-regulated gene
ENSG00000253645.1	0.0464835	-0.724981	0.771465	-1.67486	0.394398	0.696816	0.817274	chr8	38970360	38973011	-	antisense	NOVEL	CTD-2544N14.3
ENSG00000020577.12	0.464839	-0.241423	0.706262	-1.6737	1.27877	0.213364	0.377011	chr14	54567097	54793315	+	protein_coding	KNOWN	SAMD4A	HGNC:23023	SAMD4A	sterile alpha motif domain containing 4A	SAMD4	KIAA1053, DKFZP434H0350, Smaug, SMG, SMGA, hSmaug1	14q22.2	AB028976	gene with protein product	smaug homolog (Drosophila)
ENSG00000179520.9	3.03564	-2.96261	5.99825	-1.67258	9.26217	2.42533e-09	3.47615e-07	chr12	100357079	100422059	+	protein_coding	KNOWN	SLC17A8	HGNC:20151	SLC17A8	solute carrier family 17 member 8	DFNA25	VGLUT3	12q23.1	AJ459241	gene with protein product	vesicular glutamate transporter 3
ENSG00000261063.1	0.373844	-0.977478	1.35132	-1.6705	0.803887	0.429456	0.605856	chr16	77201474	77249957	-	antisense	NOVEL	RP11-538I12.2
ENSG00000260027.4	2.63788	2.75592	-0.118037	-1.66961	-0.344813	0.733277	0.841175	chr17	48607227	48633572	-	protein_coding	KNOWN	HOXB7	HGNC:5118	HOXB7	homeobox B7	HOX2, HOX2C		17q21.32		gene with protein product
ENSG00000236782.4	-0.514568	-1.35518	0.840609	-2.52148	0.751089	0.459996	0.631024	chr1	26169947	26171821	-	antisense	NOVEL	RP11-96L14.7
ENSG00000216990.2	1.21773	-2.2334	3.45113	-1.66747	4.64241	0.000106169	0.00111684	chr6	87298772	87300447	+	processed_pseudogene	KNOWN	HSPD1P10	HGNC:35131	HSPD1P10	heat shock protein family D (Hsp60) member 1 pseudogene 10		HSPD1-4P	6q14.3-q15		pseudogene
ENSG00000174827.12	2.18827	-1.79591	3.98418	-1.6663	5.40859	1.54684e-05	0.000256761	chr1	145670852	145708148	-	protein_coding	KNOWN	PDZK1	HGNC:8821	PDZK1	PDZ domain containing 1		PDZD1, NHERF3	1q21.1	AF012281	gene with protein product
ENSG00000231731.6	-0.122438	-0.768774	0.646335	-1.66472	0.374801	0.711143	0.825312	chr2	127455394	127514623	+	antisense	NOVEL	AC010976.2
ENSG00000257924.1	2.8116	2.98793	-0.176334	-1.66326	-0.339446	0.737265	0.844191	chr12	47353754	47369935	+	lincRNA	NOVEL	RP11-493L12.5
ENSG00000234176.1	0.530974	1.09749	-0.566514	-1.66324	-0.883436	0.38588	0.56647	chrX	121203182	121205014	-	processed_pseudogene	KNOWN	HSPA8P1	HGNC:5245	HSPA8P1	heat shock protein family A (Hsp70) member 8 pseudogene 1	HSPAP1		Xq24	M12119	pseudogene
ENSG00000198155.5	2.90825	2.10032	0.807931	-1.65567	2.3885	0.0252489	0.0782129	chr4	212610	255985	+	transcribed_unprocessed_pseudogene	KNOWN	ZNF876P	HGNC:32472	ZNF876P	zinc finger protein 876, pseudogene			4p16.3	BC028359	pseudogene
ENSG00000235066.5	0.995959	-0.238794	1.23475	-1.65503	1.24045	0.226957	0.394506	chr2	117995397	118055033	+	antisense	NOVEL	AC009303.1
ENSG00000258554.1	0.791428	-0.807706	1.59913	-1.65352	0.923087	0.36527	0.545671	chr12	55966838	55967474	-	antisense	NOVEL	RP11-973D8.4
ENSG00000240270.1	1.12653	-2.96808	4.0946	-1.65271	4.90033	5.53544e-05	0.000682475	chr17	80976454	80976948	+	processed_pseudogene	KNOWN	RPL12P37	HGNC:35565	RPL12P37	ribosomal protein L12 pseudogene 37			17q25.3		pseudogene
ENSG00000245112.2	-0.167703	-0.907134	0.739431	-1.64732	0.387452	0.701881	0.820459	chr4	143513472	143514635	-	antisense	NOVEL	SMARCA5-AS1	HGNC:39982	SMARCA5-AS1	SMARCA5 antisense RNA 1			4q31.21		RNA, long non-coding
ENSG00000255422.1	1.40051	0.689285	0.711224	-1.64038	0.925729	0.363923	0.54415	chr11	118704607	118750263	+	antisense	NOVEL	AP002954.4
ENSG00000273489.1	-0.033079	-0.897792	0.864713	-1.63821	0.463508	0.647231	0.780363	chr7	131493964	131497694	-	antisense	NOVEL	RP11-180C16.1
ENSG00000182902.12	0.98718	-2.19453	3.18171	-1.63617	2.91977	0.00756517	0.0313763	chr22	17563439	17590994	+	protein_coding	KNOWN	SLC25A18	HGNC:10988	SLC25A18	solute carrier family 25 member 18			22q11.21	AY008285	gene with protein product
ENSG00000255959.1	0.738157	-0.436371	1.17453	-1.63572	0.681053	0.502442	0.667267	chr11	60835996	60842965	-	antisense	NOVEL	RP11-804A23.2
ENSG00000140675.11	0.541967	-1.30004	1.84201	-1.63494	1.19416	0.244238	0.415169	chr16	31483002	31490860	+	protein_coding	KNOWN	SLC5A2	HGNC:11037	SLC5A2	solute carrier family 5 member 2	SGLT2		16p11.2		gene with protein product
ENSG00000053702.13	-0.169347	-1.13283	0.963485	-1.63041	0.526936	0.603139	0.746462	chr12	2825348	2835544	-	protein_coding	KNOWN	NRIP2	HGNC:23078	NRIP2	nuclear receptor interacting protein 2		DKFZP761G1913	12p13.33	AK054740	gene with protein product
ENSG00000259375.1	0.185787	-0.78909	0.974877	-1.63012	0.467082	0.644709	0.777952	chr15	85579046	85580178	-	antisense	NOVEL	RP11-815J21.2
ENSG00000146005.3	0.179306	-1.16985	1.34915	-1.62476	1.45481	0.158845	0.304416	chr5	139795821	139844466	+	protein_coding	KNOWN	PSD2	HGNC:19092	PSD2	pleckstrin and Sec7 domain containing 2		DKFZp761B0514, EFA6C	5q31.2	AL136559	gene with protein product
ENSG00000274630.1	1.05839	-1.02287	2.08125	-1.62039	1.25848	0.22048	0.386054	chr17	41867581	41867736	+	antisense	NOVEL	RP11-229E13.4
ENSG00000164512.16	2.30744	3.55004	-1.2426	-1.62	-2.65247	0.0140287	0.049694	chr5	56099678	56233359	-	protein_coding	KNOWN	ANKRD55	HGNC:25681	ANKRD55	ankyrin repeat domain 55		FLJ11795	5q11.2	AK021857	gene with protein product
ENSG00000268030.1	0.139127	-0.87183	1.01096	-1.61731	0.859515	0.398672	0.577737	chr19	18557775	18561560	-	antisense	NOVEL	AC005253.2
ENSG00000137558.6	2.52439	1.51904	1.00534	-1.61537	2.50314	0.0196197	0.0644307	chr8	74824537	74855029	+	protein_coding	KNOWN	PI15	HGNC:8946	PI15	peptidase inhibitor 15		P25TI	8q21.13	D45027	gene with protein product
ENSG00000259697.1	1.86219	-3.10472	4.96692	-1.61419	7.00277	3.2951e-07	1.34936e-05	chr15	62196145	62203318	-	lincRNA	NOVEL	RP11-299H22.1
ENSG00000248919.6	1.12598	-2.13232	3.25829	-1.61348	3.2365	0.00355473	0.0174632	chr7	99419749	99466197	-	protein_coding	KNOWN	ATP5J2-PTCD1
ENSG00000227359.1	0.598187	-3.58991	4.18809	-1.61075	8.3956	1.47302e-08	1.31478e-06	chr2	113677702	113704078	-	lincRNA	NOVEL	AC017074.2
ENSG00000162188.5	0.381275	-1.21216	1.59344	-1.60768	1.10419	0.280603	0.457265	chr11	62707658	62709201	+	protein_coding	KNOWN	GNG3	HGNC:4405	GNG3	G protein subunit gamma 3			11q12.3	AF075042	gene with protein product	guanine nucleotide-binding protein gamma-3 subunit, NBP gamma-3
ENSG00000230393.1	-0.364583	-0.789061	0.424478	-1.60756	0.442991	0.661791	0.791452	chr2	100104919	100107504	+	antisense	NOVEL	AC092667.2
ENSG00000154162.12	2.3361	0.332677	2.00342	-1.60497	3.99748	0.000540965	0.00401976	chr5	21750673	22853622	-	protein_coding	KNOWN	CDH12	HGNC:1751	CDH12	cadherin 12		Br-cadherin, CDHB	5p14.3	L33477	gene with protein product
ENSG00000021488.11	0.12522	-3.95217	4.07739	-1.60451	4.99654	4.34388e-05	0.000560121	chr19	32830509	32869766	-	protein_coding	KNOWN	SLC7A9	HGNC:11067	SLC7A9	solute carrier family 7 member 9	CSNU3		19q13.11	AF141289	gene with protein product
ENSG00000186603.5	1.9386	3.12818	-1.18958	-1.59981	-1.71963	0.0985415	0.216511	chr1	45326905	45328533	+	protein_coding	KNOWN	HPDL	HGNC:28242	HPDL	4-hydroxyphenylpyruvate dioxygenase like	GLOXD1	MGC15668, 4-HPPD-L	1p34.1	BC007293	gene with protein product
ENSG00000228495.1	-3.95686	-0.742987	-3.21388	-1.59958	-3.78948	0.000911	0.00608031	chr6	132131915	132169374	+	lincRNA	NOVEL	LINC01013	HGNC:48987	LINC01013	long intergenic non-protein coding RNA 1013			6q23.2		RNA, long non-coding
ENSG00000260304.1	-0.215531	-0.740099	0.524569	-1.59918	0.337781	0.738504	0.844976	chr16	31182511	31183285	-	antisense	NOVEL	RP11-388M20.6
ENSG00000228737.2	-0.0667096	-0.611	0.544291	-1.59802	0.310635	0.758795	0.857318	chr5	141618414	141626481	+	antisense	NOVEL	AC008781.7
ENSG00000268307.1	2.48257	-2.64171	5.12428	-1.59658	7.58383	8.73533e-08	4.87673e-06	chr19	58400221	58400679	+	lincRNA	NOVEL	CTD-2619J13.13
ENSG00000223343.1	-0.155098	-0.984327	0.829229	-1.5918	0.803297	0.42979	0.606155	chr3	48985049	48989988	-	antisense	NOVEL	RP13-131K19.2
ENSG00000229893.2	-1.43621	-1.14695	-0.28926	-1.58769	-0.158145	0.875683	0.93112	chr7	27733064	27740395	-	antisense	NOVEL	AC004549.6
ENSG00000215910.6	0.0794524	-0.920872	1.00032	-1.58623	0.619582	0.541448	0.699378	chr1	11761787	11789585	+	protein_coding	KNOWN	C1orf167	HGNC:25262	C1orf167	chromosome 1 open reading frame 167		DKFZp434E1410, RP11-56N19.2	1p36.22	AL834308	gene with protein product
ENSG00000203386.5	3.07115	2.51369	0.557465	-1.58438	1.90184	0.069422	0.168234	chr2	33706886	34297753	+	lincRNA	NOVEL	LINC01317	HGNC:50523	LINC01317	long intergenic non-protein coding RNA 1317			2p22.3	BQ213083	RNA, long non-coding
ENSG00000225125.2	2.74699	-2.8735	5.62049	-1.58326	10.597	1.81582e-10	6.44443e-08	chrX	136807223	136807877	-	processed_pseudogene	KNOWN	RANP4	HGNC:39859	RANP4	RAN pseudogene 4			Xq26.3		pseudogene
ENSG00000257809.1	0.87485	-1.03565	1.9105	-1.57944	2.45791	0.0216851	0.0697988	chr12	56150796	56158220	-	antisense	NOVEL	RP11-603J24.14
ENSG00000262732.1	-0.801691	-0.53582	-0.26587	-1.57728	-0.128123	0.899133	0.943917	chr16	13930677	13935635	-	antisense	NOVEL	CTD-2135D7.2
ENSG00000274629.1	0.243965	-0.90217	1.14614	-1.57354	0.602921	0.552291	0.706345	chr2	224464682	224474500	+	antisense	NOVEL	RP11-92F20.1
ENSG00000254433.1	1.34738	-0.660413	2.00779	-1.57121	1.15299	0.260416	0.434737	chr11	106085990	106101975	-	antisense	NOVEL	RP11-677I18.3
ENSG00000162510.5	0.547748	-1.49694	2.04469	-1.56979	2.87002	0.00849959	0.0342796	chr1	30711277	30723587	-	protein_coding	KNOWN	MATN1	HGNC:6907	MATN1	matrilin 1	CRTM, CMP		1p35.2	M55675	gene with protein product
ENSG00000186976.13	1.61105	-0.29642	1.90747	-1.56934	2.94176	0.00718412	0.0302504	chr22	43528744	43812337	-	protein_coding	KNOWN	EFCAB6	HGNC:24204	EFCAB6	EF-hand calcium binding domain 6		FLJ23588, DJBP, HSCBCIP1, KIAA1672, dJ185D5.1	22q13.2-q13.31	Z82201	gene with protein product
ENSG00000153885.13	2.67749	3.3029	-0.625416	-1.5677	-1.16828	0.25432	0.427383	chr19	33795933	33815763	+	protein_coding	KNOWN	KCTD15	HGNC:23297	KCTD15	potassium channel tetramerization domain containing 15		MGC25497	19q13.11	AK025590	gene with protein product
ENSG00000257279.1	1.31679	-0.40922	1.72601	-1.56744	1.48453	0.150856	0.293405	chr12	116977442	116987337	-	antisense	NOVEL	RP11-231I16.1
ENSG00000280007.1	1.45286	-0.0156488	1.4685	-1.56729	2.01602	0.0552757	0.14201	chr22	18110759	18131154	-	antisense	NOVEL	AC008079.10
ENSG00000265784.1	0.311913	-1.02858	1.34049	-1.56671	0.735813	0.469068	0.637798	chr17	38918801	38921769	-	antisense	NOVEL	RP1-56K13.3
ENSG00000265489.1	-0.0595159	-0.280755	0.221239	-1.5662	0.108934	0.914172	0.952593	chr17	12760140	12790242	-	antisense	NOVEL	RP11-1090M7.1
ENSG00000016490.14	1.08234	-0.325949	1.40829	-1.56523	2.19426	0.0382703	0.10785	chr1	86468368	86500289	+	protein_coding	KNOWN	CLCA1	HGNC:2015	CLCA1	chloride channel accessory 1		CaCC, CLCRG1	1p22.3		gene with protein product
ENSG00000277531.1	-3.35367	-1.44979	-1.90388	-1.56452	-2.67964	0.0131877	0.0474364	chr19	46424697	46425237	-	lincRNA	NOVEL	LLNLF-187D8.1
ENSG00000253304.1	0.0754772	-1.64809	1.72356	-2.38395	1.70937	0.100454	0.219288	chr1	29119428	29123935	-	protein_coding	KNOWN	TMEM200B	HGNC:33785	TMEM200B	transmembrane protein 200B		TTMB	1p35.3		gene with protein product
ENSG00000259185.1	0.517367	-1.14404	1.66141	-1.56382	1.08706	0.287947	0.465171	chr15	51908902	51909642	-	antisense	NOVEL	RP11-56B16.4
ENSG00000147255.16	3.0032	2.1364	0.866796	-1.56249	2.25411	0.033722	0.0979272	chrX	131273506	131399703	-	protein_coding	KNOWN	IGSF1	HGNC:5948	IGSF1	immunoglobulin superfamily member 1		KIAA0364, IGDC1, IGCD1, INHBP, MGC75490, PGSF2	Xq25	AF034198	gene with protein product
ENSG00000128739.19	2.75019	2.33366	0.416534	-1.56233	0.996204	0.329219	0.508902	chr15	24823647	24978723	+	protein_coding	KNOWN	SNRPN	HGNC:11164	SNRPN	small nuclear ribonucleoprotein polypeptide N	PWCR	SMN, SM-D, HCERN3, SNRNP-N, SNURF-SNRPN, RT-LI	15q11.2	L80005	gene with protein product	tissue-specific splicing protein, SM protein N, small nuclear ribonucleoprotein N
ENSG00000232729.6	0.170778	-0.791707	0.962485	-1.56076	0.497937	0.62312	0.761704	chr7	74688939	74729001	-	processed_transcript	NOVEL	AC083884.8
ENSG00000270739.1	2.80559	-3.84644	6.65203	-1.55691	8.95571	4.53895e-09	5.36965e-07	chr3	16275060	16276632	-	processed_pseudogene	KNOWN	RP11-608O8.2
ENSG00000223442.1	0.439676	-0.771383	1.21106	-1.55315	0.695327	0.493616	0.659777	chr5	132630589	132664272	-	antisense	NOVEL	AC004041.2
ENSG00000280156.1	0.684662	0.415418	0.269244	-1.54973	0.406218	0.688229	0.811353	chr22	16950086	17034417	-	sense_overlapping	NOVEL	AC006548.28
ENSG00000157856.9	3.76666	-2.02148	5.78814	-1.54581	11.2695	5.33217e-11	3.05697e-08	chr2	26401916	26456711	+	protein_coding	KNOWN	DRC1	HGNC:24245	DRC1	dynein regulatory complex subunit 1	C2orf39, CCDC164	MGC16372, FLJ32660, CILD21	2p23.3	AL833892	gene with protein product
ENSG00000267251.2	2.48727	-1.57156	4.05882	-1.54167	4.65982	0.000101598	0.00107865	chr18	80183680	80202992	+	antisense	NOVEL	AC139100.3
ENSG00000236383.6	1.78271	-1.45139	3.2341	-1.54078	3.2638	0.00332739	0.0165548	chr17	43216941	43305976	-	processed_transcript	NOVEL	LINC00854
ENSG00000078098.12	3.63675	-0.454827	4.09158	-1.53973	6.21552	2.13008e-06	5.47429e-05	chr2	162170684	162245151	-	protein_coding	KNOWN	FAP	HGNC:3590	FAP	fibroblast activation protein alpha		DPPIV	2q24.2	U09278	gene with protein product	seprase
ENSG00000171160.16	0.384025	1.01701	-0.632987	-1.53805	-0.805853	0.428344	0.604988	chr10	97614553	97633500	-	protein_coding	KNOWN	MORN4	HGNC:24001	MORN4	MORN repeat containing 4	C10orf83	bA548K23.4, FLJ25925, rtp	10q24.2	AJ431726	gene with protein product	44050 protein, retinophilin homolog (Drosophila)
ENSG00000273478.1	1.23991	0.182282	1.05762	-1.53512	0.76707	0.450618	0.622802	chr1	201995696	201996352	-	antisense	NOVEL	RP11-465N4.5
ENSG00000272917.1	-0.0200033	1.62257	-1.64257	-1.53229	-2.52209	0.0188102	0.0623633	chr12	9642872	9657070	+	processed_transcript	NOVEL	RP11-705C15.5
ENSG00000236066.4	1.87579	-0.524273	2.40007	-1.53142	3.89573	0.000698366	0.00490105	chr1	113008254	113047055	+	lincRNA	KNOWN	RP11-389O22.1
ENSG00000233144.1	0.957104	-0.686804	1.64391	-1.53063	0.927386	0.36308	0.543325	chr10	73381433	73383496	+	antisense	NOVEL	RP11-537A6.9
ENSG00000247473.2	-0.49526	-0.758133	0.262873	-1.53058	0.11434	0.909932	0.950309	chr11	3029009	3041260	+	antisense	NOVEL	CARS-AS1
ENSG00000121075.8	2.13362	1.98536	0.148254	-1.52804	0.248509	0.805883	0.888235	chr17	61452404	61485110	+	protein_coding	KNOWN	TBX4	HGNC:11603	TBX4	T-box transcription factor 4			17q23.2	AF188703	gene with protein product
ENSG00000223697.3	0.797336	-0.629395	1.42673	-1.52792	0.741473	0.465695	0.635516	chr8	132838117	132844298	-	antisense	NOVEL	AF230666.2
ENSG00000243431.1	2.16572	-1.91656	4.08228	-1.52349	6.81046	5.16246e-07	1.85426e-05	chr11	118560690	118561580	+	processed_pseudogene	KNOWN	RPL5P30	HGNC:35837	RPL5P30	ribosomal protein L5 pseudogene 30			11q23.3		pseudogene
ENSG00000189001.9	1.80951	-3.00389	4.8134	-1.52209	7.48765	1.08491e-07	5.57016e-06	chr19	35523367	35528351	-	protein_coding	KNOWN	SBSN	HGNC:24950	SBSN	suprabasin		UNQ698, HLAR698	19q13.12	AY358701	gene with protein product
ENSG00000179455.7	2.52944	2.45498	0.0744626	-1.51969	0.173519	0.863718	0.923504	chr15	23565678	23630075	+	protein_coding	KNOWN	MKRN3	HGNC:7114	MKRN3	makorin ring finger protein 3	ZNF127, D15S9	RNF63, ZFP127, MGC88288	15q11.2	U19107	gene with protein product	zinc finger protein 127
ENSG00000261346.1	0.707498	-0.327819	1.03532	-1.5175	0.979255	0.33735	0.517607	chr16	30477180	30489353	-	antisense	NOVEL	RP11-297C4.2
ENSG00000223508.5	-0.0490275	-0.528408	0.479381	-1.51688	0.613093	0.545657	0.702259	chr8	213186	232231	-	transcribed_processed_pseudogene	KNOWN	RPL23AP53	HGNC:35921	RPL23AP53	ribosomal protein L23a pseudogene 53			8p23.3		pseudogene
ENSG00000175985.9	2.08191	-1.02502	3.10693	-1.5138	4.91266	5.36592e-05	0.000667092	chr14	69484692	69531551	+	protein_coding	KNOWN	PLEKHD1	HGNC:20148	PLEKHD1	pleckstrin homology and coiled-coil domain containing D1		UPF0639	14q24.1	AK126770	gene with protein product
ENSG00000187475.5	-0.808612	-3.68348	2.87487	-1.51362	3.20221	0.00386168	0.0186648	chr6	26107419	26108136	-	protein_coding	KNOWN	HIST1H1T
ENSG00000232149.1	0.88656	-0.659784	1.54634	-1.51165	0.846837	0.405561	0.584452	chrX	123603139	123603931	+	processed_pseudogene	KNOWN	FERP1	HGNC:26443	FERP1	FER tyrosine kinase pseudogene 1	FERP	FERps	Xq25	AL030996	pseudogene
ENSG00000259941.1	1.04136	-0.959509	2.00087	-1.51016	2.1404	0.0428304	0.117337	chr15	56394321	56396785	-	lincRNA	NOVEL	RP11-48G14.2
ENSG00000234494.6	0.913063	0.6658	0.247264	-1.50577	0.389923	0.700078	0.819306	chr17	47897330	47941410	-	antisense	NOVEL	SP2-AS1	HGNC:51341	SP2-AS1	SP2 antisense RNA 1			17q21.32	BC038442, BF673352, DA457977	RNA, long non-coding
ENSG00000266677.1	0.23753	-0.917058	1.15459	-1.50504	1.06143	0.299196	0.476731	chr17	18172625	18184753	-	antisense	NOVEL	RP11-258F1.1
ENSG00000262943.6	1.02719	1.51873	-0.491541	-1.50489	-0.59071	0.560309	0.712006	chr17	6853861	6954107	+	transcribed_unprocessed_pseudogene	KNOWN	ALOX12P2	HGNC:432	ALOX12P2	arachidonate 12-lipoxygenase pseudogene 2			17p13.1	AF020774	pseudogene
ENSG00000130164.10	2.1702	-2.25396	4.42416	-1.50453	6.90344	4.15272e-07	1.58719e-05	chr19	11089362	11133816	+	protein_coding	KNOWN	LDLR	HGNC:6547	LDLR	low density lipoprotein receptor		LDLCQ2	19p13.2	AY114155	gene with protein product	familial hypercholesterolemia
ENSG00000260583.1	-0.934195	-0.463908	-0.470287	-1.50394	-0.385876	0.703032	0.821019	chr21	25582770	25583326	-	antisense	NOVEL	AP000223.42
ENSG00000272851.1	-0.471206	-1.47744	1.00624	-1.50166	0.794946	0.434538	0.610425	chr2	207753872	207754435	-	antisense	NOVEL	RP11-801F7.1
ENSG00000280758.1	0.340975	-0.751997	1.09297	-1.49919	0.823244	0.418581	0.596618	chr9	128630328	128631685	-	antisense	NOVEL	RP11-216B9.9
ENSG00000134909.17	-0.231526	1.69017	-1.92169	-1.49523	-3.32286	0.0028827	0.0148581	chr11	128965060	129279324	-	protein_coding	KNOWN	ARHGAP32	HGNC:17399	ARHGAP32	Rho GTPase activating protein 32		GRIT, KIAA0712, MGC1892, RICS, GC-GAP	11q24.3	AB018255	gene with protein product
ENSG00000177694.13	-1.18304	0.0809143	-1.26395	-1.49339	-1.40886	0.171868	0.322612	chr3	174438573	175810552	+	protein_coding	KNOWN	NAALADL2	HGNC:23219	NAALADL2	N-acetylated alpha-linked acidic dipeptidase like 2			3q26.31		gene with protein product	glutamate carboxypeptidase II-type non-peptidase homologue
ENSG00000164344.14	1.77032	-0.28191	2.05223	-1.49132	2.65868	0.013832	0.049196	chr4	186208979	186258471	+	protein_coding	KNOWN	KLKB1	HGNC:6371	KLKB1	kallikrein B1	KLK3		4q35.2	M13143	gene with protein product	Fletcher factor
ENSG00000050628.19	3.40602	-3.33553	6.74155	-1.49062	8.87602	5.35301e-09	5.9994e-07	chr1	70852353	71047808	-	protein_coding	KNOWN	PTGER3	HGNC:9595	PTGER3	prostaglandin E receptor 3		EP3, lnc003875	1p31.1	X83863	gene with protein product
ENSG00000138161.11	2.79485	0.212837	2.58202	-1.49059	4.4091	0.000191522	0.00177098	chr10	122832149	122850793	-	protein_coding	KNOWN	CUZD1	HGNC:17937	CUZD1	CUB and zona pellucida like domains 1		ERG-1, UO-44	10q26.13	AF305835	gene with protein product
ENSG00000230163.1	-1.08781	-1.80499	0.717179	-2.64747	0.631502	0.53376	0.693353	chr1	34850694	34851555	+	antisense	NOVEL	RP5-997D16.2
ENSG00000183134.4	2.94138	-2.26086	5.20224	-1.48881	5.93858	4.17677e-06	9.07566e-05	chr11	60850940	60855971	-	protein_coding	KNOWN	PTGDR2	HGNC:4502	PTGDR2	prostaglandin D2 receptor 2	GPR44	CRTH2, CD294, DP2	11q12.2	AF118265	gene with protein product	chemoattractant receptor homologous molecule expressed on T helper type 2 cells
ENSG00000275329.1	0.866414	-2.68047	3.54688	-1.48839	4.44383	0.000175423	0.00165707	chr9	136122521	136124363	+	lincRNA	NOVEL	RP11-83N9.6
ENSG00000066248.13	0.0217389	0.759714	-0.737975	-1.48741	-1.08036	0.29086	0.468153	chr2	232878686	233013272	-	protein_coding	KNOWN	NGEF	HGNC:7807	NGEF	neuronal guanine nucleotide exchange factor		ARHGEF27	2q37.1	AJ238899	gene with protein product	ephexin, ephexin1
ENSG00000229111.1	1.12485	-0.650714	1.77557	-1.48488	1.02109	0.31753	0.496444	chr13	48077137	48079991	+	antisense	NOVEL	MED4-AS1	HGNC:39213	MED4-AS1	MED4 antisense RNA 1	MED4-AS		13q14.2		RNA, long non-coding
ENSG00000114378.15	0.379081	-2.93541	3.3145	-1.48391	4.91188	5.3766e-05	0.000667212	chr3	50299889	50312381	-	protein_coding	KNOWN	HYAL1	HGNC:5320	HYAL1	hyaluronidase 1		LUCA1, HYAL-1	3p21.31	U90094	gene with protein product
ENSG00000227409.1	-0.841235	-1.5254	0.68417	-2.4353	0.524157	0.60504	0.748007	chr1	35358822	35366077	-	antisense	NOVEL	ZMYM4-AS1	HGNC:40624	ZMYM4-AS1	ZMYM4 antisense RNA 1			1p34.3	BG187713, BG208679	RNA, long non-coding
ENSG00000250608.1	0.777692	-1.08986	1.86755	-1.48269	2.68365	0.0130677	0.0470907	chr3	131325092	131381475	-	processed_transcript	NOVEL	RP11-933H2.4
ENSG00000149380.10	1.45848	-1.59955	3.05804	-1.48261	2.277	0.0321168	0.0941832	chr11	74235801	74311657	-	protein_coding	KNOWN	P4HA3	HGNC:30135	P4HA3	prolyl 4-hydroxylase subunit alpha 3		C-P4Halpha(III)	11q13.4	AY327887	gene with protein product	collagen prolyl 4-hydroxylase alpha(III)
ENSG00000115295.18	3.0455	3.31758	-0.27208	-1.48234	-0.766238	0.451103	0.623126	chr2	29097705	29189643	+	protein_coding	KNOWN	CLIP4	HGNC:26108	CLIP4	CAP-Gly domain containing linker protein family member 4	RSNL2	FLJ21069	2p23.2	AK024722	gene with protein product
ENSG00000064201.14	-2.33488	-2.3586	0.0237265	-1.48132	0.0314235	0.975195	0.986914	chr11	2301997	2318200	+	protein_coding	KNOWN	TSPAN32	HGNC:13410	TSPAN32	tetraspanin 32	TSSC6, PHEMX		11p15.5	AF176070	gene with protein product
ENSG00000108576.8	2.96244	-1.55165	4.51409	-1.47991	7.20252	2.07736e-07	9.46945e-06	chr17	30194319	30236002	-	protein_coding	KNOWN	SLC6A4	HGNC:11050	SLC6A4	solute carrier family 6 member 4	HTT, OCD1	5-HTT, SERT1	17q11.2	L05568	gene with protein product	serotonin transporter 1
ENSG00000143278.3	1.93122	-3.49492	5.42614	-1.47912	9.05858	3.6728e-09	4.80235e-07	chr1	197039191	197067267	-	protein_coding	KNOWN	F13B	HGNC:3534	F13B	coagulation factor XIII B chain		FXIIIB	1q31.3	M14057	gene with protein product
ENSG00000180539.7	-2.56187	-1.5424	-1.01947	-1.47272	-1.33327	0.195123	0.354048	chr9	137027464	137037957	+	processed_transcript	KNOWN	C9orf139
ENSG00000092850.10	1.95761	-0.819212	2.77683	-1.47254	3.41235	0.00231685	0.012604	chr1	36084075	36088275	+	protein_coding	KNOWN	TEKT2	HGNC:11725	TEKT2	tektin 2		TEKTB1	1p34.3	AB033823	gene with protein product
ENSG00000188641.11	3.00719	2.34511	0.662081	-1.47068	2.27484	0.0322653	0.0944887	chr1	97077743	97921049	-	protein_coding	KNOWN	DPYD	HGNC:3012	DPYD	dihydropyrimidine dehydrogenase		DPD, DHPDHase	1p21.3	U20938	gene with protein product	Dihydrothymine dehydrogenase, Dihydrouracil dehydrogenase
ENSG00000265907.1	2.2044	-1.35095	3.55535	-1.46739	2.78321	0.0103979	0.0397414	chr18	2948238	2960756	+	antisense	NOVEL	RP11-737O24.2
ENSG00000281712.1	0.750767	-0.397862	1.14863	-1.46544	0.586604	0.563019	0.714305	chr1	40984853	40984919	-	miRNA	NOVEL	AL391730.2
ENSG00000175806.13	2.0285	1.32635	0.702152	-1.46432	1.39317	0.176507	0.329494	chr8	10054268	10428891	+	protein_coding	KNOWN	MSRA	HGNC:7377	MSRA	methionine sulfoxide reductase A			8p23.1	BC054033	gene with protein product
ENSG00000156194.16	1.69009	-2.48451	4.17461	-1.4641	6.38136	1.42892e-06	4.0648e-05	chr4	75859864	75902571	-	protein_coding	KNOWN	PPEF2	HGNC:9244	PPEF2	protein phosphatase with EF-hand domain 2		PPP7CB	4q21.1	AF023456	gene with protein product	protein phosphatase 7, catalytic subunit, beta isozyme
ENSG00000204644.8	2.05193	3.50591	-1.45397	-1.46399	-2.95878	0.0069019	0.0293021	chr6	29672392	29681110	-	protein_coding	KNOWN	ZFP57	HGNC:18791	ZFP57	ZFP57 zinc finger protein	C6orf40	ZNF698, bA145L22, bA145L22.2	6p22.1	AL050328	gene with protein product
ENSG00000231681.1	-0.853528	2.15973	-3.01326	-1.4627	-4.15681	0.000362204	0.00294835	chr7	50202239	50204318	-	lincRNA	NOVEL	AC020743.3
ENSG00000183018.7	-0.337881	-1.01581	0.677928	-1.46185	0.50481	0.618357	0.758307	chr17	4498838	4539035	+	protein_coding	KNOWN	SPNS2	HGNC:26992	SPNS2	sphingolipid transporter 2		SLC63A2	17p13.2	BC041772	gene with protein product
ENSG00000163746.10	1.72118	-0.616526	2.33771	-1.45995	3.68991	0.00116754	0.00741514	chr3	146391421	146495991	-	protein_coding	KNOWN	PLSCR2	HGNC:16494	PLSCR2	phospholipid scramblase 2			3q24		gene with protein product
ENSG00000269155.2	1.07018	2.82305	-1.75288	-1.45966	-3.38152	0.00249835	0.0133298	chr6	167795530	167798248	+	lincRNA	NOVEL	RP3-431P23.5
ENSG00000121454.5	-0.828909	-0.92218	0.0932703	-1.4584	0.0643919	0.949198	0.973263	chr1	180230286	180278982	+	protein_coding	KNOWN	LHX4	HGNC:21734	LHX4	LIM homeobox 4		Gsh4	1q25.2	AB037683	gene with protein product
ENSG00000175556.15	1.04744	2.46069	-1.41325	-1.45765	-2.69507	0.0127316	0.0462871	chrX	118974614	119018355	+	protein_coding	KNOWN	LONRF3	HGNC:21152	LONRF3	LON peptidase N-terminal domain and ring finger 3	RNF127	FLJ22612	Xq24	AK026265	gene with protein product
ENSG00000279767.1	-0.751187	-0.999564	0.248378	-1.45459	0.164461	0.870764	0.928308	chr1	153772371	153774079	-	protein_coding	KNOWN	AL513523.2
ENSG00000226329.2	2.65372	-1.18596	3.83968	-1.4545	5.31437	1.95695e-05	0.000307055	chr7	22863874	22881350	-	unprocessed_pseudogene	KNOWN	AC005682.6
ENSG00000279192.1	3.73939	2.41108	1.3283	-1.45355	3.2109	0.00378155	0.0183848	chr15	24985053	24988232	+	TEC	KNOWN	PWAR5	HGNC:30090	PWAR5	Prader Willi/Angelman region RNA 5		PAR5, PAR-5	15q11.2		RNA, long non-coding	Prader Willi/Angelman syndrome 5
ENSG00000184956.14	-0.876601	-2.31411	1.43751	-1.44978	0.863555	0.396492	0.576158	chr11	1012821	1036706	-	protein_coding	KNOWN	MUC6	HGNC:7517	MUC6	mucin 6, oligomeric mucus/gel-forming			11p15.5	U97698, AY312160	gene with protein product
ENSG00000124374.8	3.13688	2.9524	0.184477	-1.44952	0.586209	0.56328	0.714392	chr2	71182739	71227083	-	protein_coding	KNOWN	PAIP2B	HGNC:29200	PAIP2B	poly(A) binding protein interacting protein 2B		KIAA1155	2p13.3		gene with protein product
ENSG00000205018.2	-0.269039	-1.37682	1.10778	-1.44916	0.547143	0.589399	0.735379	chr16	88939789	88951524	+	antisense	NOVEL	RP11-830F9.6
ENSG00000261093.1	1.69464	-2.18556	3.8802	-1.44865	3.00331	0.00621257	0.0270269	chr16	2597881	2599718	-	antisense	NOVEL	CTD-3126B10.1
ENSG00000228824.5	3.64609	2.78375	0.862341	-1.44864	2.75055	0.0112112	0.0420837	chr13	87427214	87671259	-	lincRNA	NOVEL	MIR4500HG	HGNC:42773	MIR4500HG	MIR4500 host gene			13q31.2		RNA, long non-coding
ENSG00000197410.11	3.40128	0.42688	2.9744	-1.44747	5.83763	5.34922e-06	0.000108928	chr4	154232037	154491716	-	protein_coding	KNOWN	DCHS2	HGNC:23111	DCHS2	dachsous cadherin-related 2	CDH27, PCDH23	CDHJ, FLJ20047, PCDHJ, CDHR7	4q31.3	BC140919	gene with protein product	cadherin-related family member 7
ENSG00000231851.4	0.817976	-0.839952	1.65793	-1.44569	0.993563	0.330477	0.510423	chr2	105097052	105102944	-	antisense	NOVEL	AC104655.2
ENSG00000173809.14	1.9426	-2.39789	4.3405	-1.44282	6.46058	1.18213e-06	3.4962e-05	chr19	32719753	32829580	+	protein_coding	KNOWN	TDRD12	HGNC:25044	TDRD12	tudor domain containing 12		ECAT8, FLJ13072	19q13.11	AK023134	gene with protein product
ENSG00000255650.4	1.08072	2.51911	-1.43839	-1.44125	-2.54389	0.0179168	0.0600422	chr12	109734166	109773508	-	antisense	KNOWN	FAM222A-AS1	HGNC:28223	FAM222A-AS1	FAM222A antisense RNA 1			12q24.11		RNA, long non-coding
ENSG00000146521.8	1.79836	2.69805	-0.899686	-1.44086	-1.28204	0.212236	0.375851	chr6	167784537	167796859	-	lincRNA	KNOWN	LINC01558	HGNC:21235	LINC01558	long intergenic non-protein coding RNA 1558	C6orf123, LINC01557	HGC6.2, dJ431P23.4	6q27		RNA, long non-coding
ENSG00000170962.11	1.49223	1.81846	-0.32623	-1.43767	-0.609845	0.54777	0.704006	chr11	103907186	104164379	-	protein_coding	KNOWN	PDGFD	HGNC:30620	PDGFD	platelet derived growth factor D		SCDGF-B, MSTP036, IEGF	11q22.3	AF113216	gene with protein product	spinal cord derived growth factor B
ENSG00000220586.1	0.806083	2.59304	-1.78696	-1.43655	-3.1447	0.0044347	0.0208332	chr6	39992815	40000233	+	processed_pseudogene	KNOWN	TUBBP9	HGNC:42178	TUBBP9	tubulin beta class I pseudogene 9			6p21.2		pseudogene
ENSG00000259845.1	1.84538	0.339363	1.50602	-1.43574	2.75929	0.0109879	0.0415173	chr15	30815271	30844153	+	unprocessed_pseudogene	KNOWN	HERC2P10	HGNC:39056	HERC2P10	HERC2 pseudogene 10			15q13.2		pseudogene
ENSG00000107902.12	1.72634	0.0579055	1.66843	-1.43551	2.65018	0.0141018	0.0498816	chr10	124461834	124617888	+	protein_coding	KNOWN	LHPP	HGNC:30042	LHPP	phospholysine phosphohistidine inorganic pyrophosphate phosphatase		HDHD2B	10q26.13	AB049629	gene with protein product
ENSG00000271970.1	1.27856	-3.07728	4.35583	-1.43498	3.81204	0.00086108	0.00578645	chr6	43561872	43562419	+	antisense	NOVEL	RP3-337H4.10
ENSG00000125046.13	3.0068	-0.012769	3.01957	-1.43443	5.08419	3.48447e-05	0.000474767	chr3	8619400	8745040	-	protein_coding	KNOWN	SSUH2	HGNC:24809	SSUH2	ssu-2 homolog	C3orf32	fls485, ssu-2	3p25.3	AB024705	gene with protein product
ENSG00000250312.5	3.21612	3.50964	-0.293528	-1.43281	-0.977004	0.33844	0.518531	chr4	124480	163989	+	protein_coding	KNOWN	ZNF718	HGNC:26889	ZNF718	zinc finger protein 718		FLJ90036	4p16.3	AK096662	gene with protein product
ENSG00000226780.1	2.75119	-1.56136	4.31256	-1.43274	4.99275	4.38559e-05	0.000564521	chr1	206117783	206126805	+	antisense	NOVEL	RP11-38J22.3
ENSG00000253868.3	0.618868	0.408177	0.210692	-1.43055	0.387124	0.702121	0.820526	chr8	124046073	124171522	-	antisense	NOVEL	FER1L6-AS2	HGNC:26534	FER1L6-AS2	FER1L6 antisense RNA 2	C8orf78	FLJ32770	8q24.13	AK057332	RNA, long non-coding
ENSG00000257761.1	4.60215	-2.62965	7.2318	-1.43038	11.5285	3.37156e-11	2.37381e-08	chr12	71582293	71583852	-	antisense	NOVEL	RP11-186F10.2
ENSG00000187066.7	1.00356	-1.087	2.09057	-1.42969	1.33497	0.194576	0.353314	chr11	65084979	65089375	-	protein_coding	KNOWN	TMEM262	HGNC:49389	TMEM262	transmembrane protein 262			11q13.1		gene with protein product
ENSG00000249180.1	1.33045	-0.351471	1.68192	-1.42906	1.03541	0.310935	0.489213	chr5	96741079	96742698	-	antisense	NOVEL	CTC-506B8.1
ENSG00000234945.6	1.24519	-0.294546	1.53974	-1.42704	0.859691	0.398577	0.577655	chr2	27335535	27342599	+	antisense	NOVEL	GTF3C2-AS1	HGNC:40269	GTF3C2-AS1	GTF3C2 antisense RNA 1			2p23.3		RNA, long non-coding
ENSG00000196372.11	0.867979	1.90331	-1.03534	-1.42414	-1.0801	0.290975	0.468236	chr10	5638867	5666595	-	protein_coding	KNOWN	ASB13	HGNC:19765	ASB13	ankyrin repeat and SOCS box containing 13		FLJ13134, MGC19879	10p15.1	AK091935	gene with protein product
ENSG00000170236.13	2.54488	-1.47277	4.01765	-1.42388	5.94689	4.09276e-06	8.94146e-05	chr15	50500562	50546708	-	protein_coding	KNOWN	USP50	HGNC:20079	USP50	ubiquitin specific peptidase 50			15q21.1	AI990110	gene with protein product
ENSG00000116981.3	-0.590537	0.389239	-0.979776	-2.29275	-1.23647	0.228405	0.396161	chr1	39659121	39672038	-	protein_coding	KNOWN	NT5C1A	HGNC:17819	NT5C1A	5'-nucleotidase, cytosolic IA		CN-I, CN-IA, CN1A, CN1, MGC119199, MGC119201	1p34.2	AF331801	gene with protein product	cytosolic 5' nucleotidase, type 1A, AMP-specific 5'-NT, cytosolic 5'-nucleotidase IA
ENSG00000116983.11	0.558303	0.174831	0.383472	-2.51286	0.774082	0.44654	0.619232	chr1	39678648	39691689	-	protein_coding	KNOWN	HPCAL4	HGNC:18212	HPCAL4	hippocalcin like 4		HLP4, DKFZp761G122	1p34.2	AB001105	gene with protein product
ENSG00000257151.1	3.27421	2.90563	0.368582	-1.42263	1.09824	0.283138	0.459946	chr15	25031873	25036490	+	lincRNA	NOVEL	PWAR6	HGNC:49129	PWAR6	Prader Willi/Angelman region RNA 6		HBT8, PAR-6	15q11.2	BC043194, AK096584	RNA, long non-coding
ENSG00000141505.10	1.76077	-1.9167	3.67746	-1.42056	4.00988	0.000524365	0.00393168	chr17	7173431	7179564	-	protein_coding	KNOWN	ASGR1	HGNC:742	ASGR1	asialoglycoprotein receptor 1		CLEC4H1	17p13.1		gene with protein product
ENSG00000267769.1	1.22699	-3.27446	4.50145	-1.4195	6.12503	2.65197e-06	6.50376e-05	chr19	4454014	4455286	+	antisense	NOVEL	CTB-50L17.9
ENSG00000013725.13	-2.96537	-1.00388	-1.9615	-1.4161	-3.00911	0.0061278	0.0267627	chr11	60971680	61020377	+	protein_coding	KNOWN	CD6	HGNC:1691	CD6	CD6 molecule		Tp120	11q12.2		gene with protein product
ENSG00000231064.4	-0.219966	-0.277446	0.05748	-1.41539	0.038138	0.969897	0.98369	chr1	155196868	155205495	+	antisense	NOVEL	RP11-263K19.4
ENSG00000261786.1	2.90582	3.78151	-0.875692	-1.40682	-2.37608	0.0259408	0.0797594	chr3	44117299	44122365	+	lincRNA	NOVEL	RP4-555D20.2
ENSG00000166863.10	3.3469	-2.57722	5.92412	-1.40663	9.55834	1.33879e-09	2.32859e-07	chr12	57010000	57028883	-	protein_coding	KNOWN	TAC3	HGNC:11521	TAC3	tachykinin precursor 3	NKNB	ZNEUROK1, NKB, NK3, LncZBTB39-1:2, LncZBTB39	12q13.3	AF186112	gene with protein product	preprotachykinin-B
ENSG00000166415.13	3.31153	3.37867	-0.0671457	-1.39956	-0.243471	0.809737	0.890779	chr15	53513741	53762878	-	protein_coding	KNOWN	WDR72	HGNC:26790	WDR72	WD repeat domain 72		FLJ38736	15q21.3	BX537884	gene with protein product
ENSG00000116690.10	0.554231	-0.658903	1.21313	-1.3994	0.740697	0.466157	0.635905	chr1	186296279	186314562	+	protein_coding	KNOWN	PRG4	HGNC:9364	PRG4	proteoglycan 4	CACP	JCAP, SZP, MSF, HAPO, bG174L6.2, FLJ32635	1q31.1	U70136	gene with protein product	lubricin, megakaryocyte stimulating factor, articular superficial zone protein, Jacobs camptodactyly-arthropathy-pericarditis syndrome, camptodactyly, arthropathy, coxa vara, pericarditis syndrome, bG174L6.2 (MSF: megakaryocyte stimulating factor )
ENSG00000197847.11	-0.364141	-2.76996	2.40582	-1.39775	3.9877	0.000554429	0.00409726	chr11	65213840	65242757	+	unitary_pseudogene	KNOWN	SLC22A20
ENSG00000135248.14	1.63339	-3.5534	5.18679	-1.39771	5.26587	2.20926e-05	0.000340413	chr7	128709061	128731743	+	protein_coding	KNOWN	FAM71F1	HGNC:30704	FAM71F1	family with sequence similarity 71 member F1	FAM137A	NYD-SP18	7q32.1	AF367470	gene with protein product
ENSG00000236760.1	-2.16457	-2.0623	-0.102273	-1.39565	-0.163552	0.871471	0.928929	chr2	3131581	3145780	-	lincRNA	NOVEL	AC019118.3
ENSG00000231969.1	-0.619945	-0.571018	-0.0489271	-1.3903	-0.04751	0.962505	0.979592	chr2	149587196	149848233	+	antisense	NOVEL	AC144449.1
ENSG00000260265.1	3.05218	2.19132	0.860861	-1.38842	1.72667	0.0972487	0.214405	chr4	75081702	75084717	-	lincRNA	NOVEL	RP11-44F21.5
ENSG00000164002.10	1.63683	-3.24078	4.87761	-2.1367	6.8037	5.24502e-07	1.87938e-05	chr1	40508741	40516556	+	protein_coding	KNOWN	EXO5	HGNC:26115	EXO5	exonuclease 5	C1orf176, DEM1	FLJ21144	1p34.2	AK024797	gene with protein product
ENSG00000255062.1	1.19302	-0.589218	1.78224	-1.38742	1.59119	0.124826	0.256907	chr11	126294298	126304318	-	antisense	NOVEL	RP11-712L6.5
ENSG00000165995.17	2.0868	0.20953	1.87727	-1.3872	1.87561	0.073088	0.175096	chr10	18140677	18541869	+	protein_coding	KNOWN	CACNB2	HGNC:1402	CACNB2	calcium voltage-gated channel auxiliary subunit beta 2	MYSB, CACNLB2		10p12	U95019	gene with protein product
ENSG00000215595.1	1.50711	-2.17677	3.68388	-1.38594	4.50356	0.000150828	0.00148524	chr20	1203454	1208274	+	protein_coding	KNOWN	C20orf202	HGNC:37254	C20orf202	chromosome 20 open reading frame 202			20p13		gene with protein product
ENSG00000121440.13	-2.85377	-3.04635	0.192586	-1.38465	0.192681	0.848851	0.914961	chr3	73382433	73624940	-	protein_coding	KNOWN	PDZRN3	HGNC:17704	PDZRN3	PDZ domain containing ring finger 3		KIAA1095, SEMACAP3, LNX3, SEMCAP3	3p13	AB029018	gene with protein product	likely ortholog of mouse semaF cytoplasmic domain associated protein 3
ENSG00000245156.1	0.902628	-1.02921	1.93184	-1.37817	1.20676	0.239438	0.409326	chr11	66269832	66278525	-	lincRNA	NOVEL	RP11-867G23.3
ENSG00000166329.2	-2.76528	-1.68091	-1.08437	-1.37781	-1.14151	0.265065	0.439739	chr17	57744481	57745312	-	protein_coding	KNOWN	CCDC182	HGNC:49392	CCDC182	coiled-coil domain containing 182			17q22		gene with protein product
ENSG00000139354.9	3.42162	3.40562	0.0160006	-1.37736	0.0416614	0.967118	0.982547	chr12	100573683	100628286	+	protein_coding	KNOWN	GAS2L3	HGNC:27475	GAS2L3	growth arrest specific 2 like 3			12q23.1	AK095594	gene with protein product
ENSG00000247903.1	1.25893	-1.30299	2.56192	-1.3752	1.85774	0.0756805	0.179776	chr12	26971586	26979582	+	antisense	NOVEL	RP11-421F16.3
ENSG00000151458.10	2.93412	3.36198	-0.427862	-1.37367	-1.15046	0.261435	0.435893	chr4	124664052	124712732	-	protein_coding	KNOWN	ANKRD50	HGNC:29223	ANKRD50	ankyrin repeat domain 50		KIAA1223	4q28.1	AB033049	gene with protein product
ENSG00000251521.2	0.417077	-3.46662	3.8837	-1.3727	5.47099	1.32423e-05	0.000227407	chr8	81605569	81631134	-	transcribed_unprocessed_pseudogene	KNOWN	IMPA1P
ENSG00000102934.8	-1.81125	-0.971108	-0.840138	-1.37018	-0.420949	0.677587	0.804149	chr16	57248547	57284687	-	protein_coding	KNOWN	PLLP	HGNC:18553	PLLP	plasmolipin	TM4SF11	PMLP	16q13	AF137386	gene with protein product	plasma membrane proteolipid
ENSG00000137960.5	1.86605	0.169066	1.69698	-1.36651	2.96874	0.00674165	0.028761	chr1	77979542	78138449	+	protein_coding	KNOWN	GIPC2	HGNC:18177	GIPC2	GIPC PDZ domain containing family member 2		FLJ20075, SEMCAP-2	1p31.1	AB073737	gene with protein product	semaphorin cytoplasmic domain associated protein 2
ENSG00000144550.11	1.82338	-0.540988	2.36437	-1.36421	3.02268	0.00593382	0.0261144	chr3	9703807	9729908	+	protein_coding	KNOWN	CPNE9	HGNC:24336	CPNE9	copine family member 9		KIAA4217	3p25.3		gene with protein product
ENSG00000056487.14	3.16162	3.5871	-0.425479	-1.36101	-1.37614	0.181649	0.336339	chr22	44881162	45009999	-	protein_coding	KNOWN	PHF21B	HGNC:25161	PHF21B	PHD finger protein 21B	PHF4	BHC80L, FLJ34161	22q13.31	AK091480	gene with protein product
ENSG00000243762.1	-0.0215658	-1.62379	1.60223	-1.35951	1.2788	0.213354	0.377011	chr22	20110821	20111875	-	antisense	NOVEL	AC006547.8
ENSG00000254226.4	2.83707	-1.23909	4.07616	-1.35834	8.66674	8.28841e-09	8.40456e-07	chr5	151949571	152270448	+	lincRNA	NOVEL	CTB-12O2.1
ENSG00000111261.12	-0.762757	1.50229	-2.26504	-1.35819	-4.78123	7.47607e-05	0.000855244	chr12	12326056	12350541	-	protein_coding	KNOWN	MANSC1	HGNC:25505	MANSC1	MANSC domain containing 1		FLJ10298, LOH12CR3	12p13.2	AK001160	gene with protein product
ENSG00000267255.1	1.44231	0.0498998	1.39241	-1.35787	0.742819	0.464895	0.634939	chr19	4429689	4430934	-	antisense	NOVEL	CTB-50L17.5
ENSG00000183196.7	-1.14771	-0.99734	-0.150368	-1.35651	-0.195916	0.846347	0.913533	chr16	75472052	75495384	-	protein_coding	KNOWN	CHST6	HGNC:6938	CHST6	carbohydrate sulfotransferase 6	MCDC1		16q23.1	AF280086	gene with protein product
ENSG00000224407.1	0.734585	-0.847767	1.58235	-1.35452	0.87067	0.392673	0.572663	chr1	230280312	230281893	-	antisense	NOVEL	RP5-956O18.3
ENSG00000079308.15	1.52507	-0.28961	1.81468	-1.35404	2.48413	0.0204644	0.0667375	chr2	217799789	218002995	-	protein_coding	KNOWN	TNS1	HGNC:11973	TNS1	tensin 1	TNS, MXRA6	DKFZp586K0617, PPP1R155	2q35	AB209238	gene with protein product	protein phosphatase 1, regulatory subunit 155
ENSG00000027075.12	1.82564	1.95754	-0.131899	-1.35385	-0.268596	0.790566	0.877714	chr14	61187559	61550976	+	protein_coding	KNOWN	PRKCH	HGNC:9403	PRKCH	protein kinase C eta	PRKCL	PKC-L, PKCL	14q23.1	M55284	gene with protein product
ENSG00000138411.9	1.79189	3.04851	-1.25662	-1.35371	-2.5902	0.0161495	0.0554919	chr2	196194370	196593692	-	protein_coding	KNOWN	HECW2	HGNC:29853	HECW2	HECT, C2 and WW domain containing E3 ubiquitin protein ligase 2		KIAA1301, NEDL2	2q32.3	AL390186	gene with protein product
ENSG00000277299.1	0.37018	-1.8177	2.18788	-1.35333	1.60084	0.122665	0.25367	chr12	109948389	109949029	+	antisense	NOVEL	RP11-837J7.4
ENSG00000240567.1	2.76738	-1.02642	3.7938	-1.35233	6.95063	3.71994e-07	1.48839e-05	chr3	161426427	161448242	+	lincRNA	NOVEL	RP11-3P17.4
ENSG00000256582.1	1.59898	0.167274	1.4317	-1.35098	2.36378	0.0266432	0.0813985	chr12	9704077	9709350	+	lincRNA	NOVEL	RP11-75L1.1
ENSG00000238221.1	1.36549	-0.402861	1.76835	-1.34999	0.83501	0.412055	0.590643	chr6	7276031	7298872	+	antisense	NOVEL	RP11-69L16.4
ENSG00000269487.1	1.56884	-0.902493	2.47133	-1.34803	1.55746	0.132624	0.26798	chr19	46728603	46732700	+	antisense	NOVEL	CTB-174O21.2
ENSG00000229431.1	0.123301	-1.14985	1.27316	-2.20954	1.11386	0.276514	0.452774	chr1	43385113	43389155	+	antisense	NOVEL	RP1-92O14.6
ENSG00000279605.1	0.301788	-0.828817	1.1306	-1.34031	0.662025	0.514345	0.677526	chr8	143578358	143583304	+	TEC	KNOWN	RP11-661A12.8
ENSG00000259409.1	1.10984	-0.606836	1.71667	-1.33973	0.835508	0.41178	0.590533	chr15	40088832	40089386	+	antisense	NOVEL	RP11-521C20.3
ENSG00000143552.8	3.63345	-1.30844	4.94188	-1.33899	5.84296	5.27968e-06	0.000108103	chr1	153992685	154155116	-	protein_coding	KNOWN	NUP210L	HGNC:29915	NUP210L	nucleoporin 210 like			1q21.3	AK125924	gene with protein product
ENSG00000251513.2	0.233636	-0.590889	0.824525	-1.33689	0.916659	0.36856	0.549101	chr5	97089075	97437217	+	lincRNA	NOVEL	CTD-2215E18.1
ENSG00000258733.4	0.598203	0.584505	0.0136985	-1.3354	0.0292608	0.976902	0.987769	chr14	85934710	86129778	+	lincRNA	NOVEL	CTD-2341M24.1
ENSG00000235724.7	0.429754	-0.145427	0.57518	-1.33364	0.450531	0.656424	0.787181	chr2	161222785	161308303	-	antisense	NOVEL	AC009299.2
ENSG00000020181.16	-1.00576	-1.61806	0.612301	-1.3334	0.497075	0.623718	0.761999	chr8	37784191	37844896	+	protein_coding	KNOWN	GPR124
ENSG00000239732.3	-1.01288	-2.98967	1.97679	-1.33316	2.27637	0.0321601	0.0942731	chr3	52221080	52226163	-	protein_coding	KNOWN	TLR9	HGNC:15633	TLR9	toll like receptor 9		CD289	3p21.2	AF259262	gene with protein product
ENSG00000143199.16	2.09232	-1.6026	3.69492	-1.33208	8.37664	1.534e-08	1.35094e-06	chr1	167809388	167914215	-	protein_coding	KNOWN	ADCY10	HGNC:21285	ADCY10	adenylate cyclase 10		SAC, Sacy, SACI, HCA2, RP1-313L4.2	1q24.2	AF271058	gene with protein product	soluble adenylyl cyclase, Hypercalciuria, absorptive, 2
ENSG00000258388.6	-0.196499	-1.33272	1.13622	-1.33107	0.666406	0.51159	0.675269	chr6	32153845	32171978	+	protein_coding	KNOWN	PPT2-EGFL8	HGNC:48343	PPT2-EGFL8	PPT2-EGFL8 readthrough (NMD candidate)			6p21.32		readthrough
ENSG00000221740.1	-0.803373	-0.0728314	-0.730542	-1.3288	-1.06807	0.296256	0.473767	chr7	22856613	22856686	+	snoRNA	KNOWN	SNORD93	HGNC:32755	SNORD93	small nucleolar RNA, C/D box 93		HBII-336	7p15.3		RNA, small nucleolar
ENSG00000259658.3	-2.85538	-2.47764	-0.377741	-1.32812	-0.477567	0.637335	0.772807	chr15	101737099	101745710	-	lincRNA	NOVEL	RP11-89K11.1
ENSG00000006016.9	1.46546	-0.870063	2.33552	-1.3281	1.36161	0.186131	0.342105	chr19	18572220	18607741	-	protein_coding	KNOWN	CRLF1	HGNC:2364	CRLF1	cytokine receptor like factor 1		CLF-1, CLF, CISS, CISS1	19p12	AF059293	gene with protein product	cold-induced sweating syndrome
ENSG00000172426.14	1.33702	-1.57337	2.91039	-1.32651	2.43795	0.022659	0.0722008	chr6	43645046	43672599	+	protein_coding	KNOWN	RSPH9	HGNC:21057	RSPH9	radial spoke head component 9	MRPS18AL1, C6orf206	FLJ30845, CILD12	6p21.1	AK055407	gene with protein product
ENSG00000259286.3	1.67598	-3.10815	4.78414	-1.32635	6.38341	1.4219e-06	4.06431e-05	chr15	68833830	68834749	+	processed_pseudogene	KNOWN	RP11-696L21.2
ENSG00000250447.4	3.06245	2.24254	0.819906	-1.32574	1.54392	0.135864	0.272642	chr5	53776644	53819686	-	lincRNA	NOVEL	CTD-2081C10.1
ENSG00000258800.1	0.676418	-0.623904	1.30032	-1.32411	0.739268	0.467008	0.636541	chr14	63598874	63599248	+	lincRNA	NOVEL	CTD-2302E22.2
ENSG00000200169.1	1.09162	-0.739874	1.83149	-2.17827	2.6194	0.0151201	0.052585	chr1	44731055	44731170	-	snRNA	KNOWN	RNU5D-1	HGNC:10214	RNU5D-1	RNA, U5D small nuclear 1	RNU5D	U5DS, U5DL	1p34.1	M77838	RNA, small nuclear
ENSG00000230667.5	0.624468	-0.872853	1.49732	-1.32339	1.73286	0.0961223	0.212834	chr1	92074533	92075441	-	protein_coding	KNOWN	SETSIP	HGNC:42937	SETSIP	SET like protein	SETP18		1p22.1		gene with protein product	SET similar protein
ENSG00000089169.13	1.72198	1.94968	-0.227691	-1.32332	-0.434288	0.668009	0.79646	chr12	112570380	112898881	+	protein_coding	KNOWN	RPH3A	HGNC:17056	RPH3A	rabphilin 3A		KIAA0985, rabphilin, exophilin-1	12q24.13	AB023202	gene with protein product
ENSG00000196549.9	0.175238	1.14993	-0.974689	-1.32058	-1.54547	0.13549	0.272112	chr3	155024124	155183729	+	protein_coding	KNOWN	MME	HGNC:7154	MME	membrane metalloendopeptidase		CALLA, CD10, NEP	3q25.2		gene with protein product	neutral endopeptidase, enkephalinase, neprilysin
ENSG00000262831.1	-0.00968775	-0.898131	0.888443	-1.31913	0.519138	0.608481	0.750892	chr17	81843165	81843958	+	antisense	NOVEL	RP11-498C9.2
ENSG00000260105.5	3.07856	-2.5341	5.61266	-1.31851	6.79466	5.35746e-07	1.91507e-05	chr17	42865922	42874369	+	transcribed_unprocessed_pseudogene	KNOWN	AOC4P	HGNC:48869	AOC4P	amine oxidase copper containing 4, pseudogene		UPAT	17q21.31		pseudogene	ubiquitin-like plant homeodomain (PHD) and really interesting new gene (RING) finger domain-containing protein 1 (UHRF1) protein associated transcript
ENSG00000213169.3	0.533278	-0.879271	1.41255	-1.31707	1.60145	0.12253	0.253494	chr3	174377244	174378005	+	processed_pseudogene	KNOWN	RP11-393N4.2
ENSG00000160191.16	-2.35899	-2.18138	-0.177613	-1.31173	-0.283546	0.779222	0.870668	chr21	42653636	42775509	+	protein_coding	KNOWN	PDE9A	HGNC:8795	PDE9A	phosphodiesterase 9A			21q22.3	AF048837	gene with protein product
ENSG00000274290.1	1.71228	-5.09705	6.80932	-1.31092	8.16581	2.41644e-08	1.91593e-06	chr6	26183795	26184180	+	protein_coding	KNOWN	HIST1H2BE
ENSG00000126890.13	3.6172	3.5885	0.0287084	-1.30763	0.0487086	0.96156	0.979449	chrX	154651972	154653579	-	protein_coding	KNOWN	CTAG2	HGNC:2492	CTAG2	cancer/testis antigen 2		LAGE-1, CAMEL, LAGE1, ESO2, MGC3803, MGC138724, CT6.2a, CT6.2b, LAGE-1a, LAGE-1b	Xq28	AJ012833	gene with protein product	CTL-recognized antigen on melanoma, LAGE-1a protein, cancer/testis antigen family 6, member 2a, cancer/testis antigen family 6, member 2b
ENSG00000102098.16	3.48294	3.59037	-0.107421	-1.30143	-0.423509	0.675745	0.80273	chrX	18239314	18354727	-	protein_coding	KNOWN	SCML2	HGNC:10581	SCML2	Scm polycomb group protein like 2			Xp22.13	Y18004	gene with protein product
ENSG00000101439.7	3.29131	3.13936	0.151943	-1.30128	0.350392	0.729142	0.838561	chr20	23626706	23638473	-	protein_coding	KNOWN	CST3	HGNC:2475	CST3	cystatin C			20p11.21		gene with protein product
ENSG00000168329.12	-1.43219	-0.093727	-1.33846	-1.30048	-1.47875	0.152384	0.295472	chr3	39263494	39281735	-	protein_coding	KNOWN	CX3CR1	HGNC:2558	CX3CR1	C-X3-C motif chemokine receptor 1	GPR13, CMKBRL1	CMKDR1, V28, CCRL1	3p22.2	BC028078	gene with protein product
ENSG00000089199.8	0.0627694	1.62183	-1.55906	-1.29542	-2.35867	0.0269403	0.081988	chr20	5911430	5925361	+	protein_coding	KNOWN	CHGB	HGNC:1930	CHGB	chromogranin B	SCG1	SgI	20p12.3		gene with protein product	secretogranin B
ENSG00000170091.9	1.02356	-2.81084	3.83439	-1.2943	6.43838	1.24654e-06	3.66488e-05	chr5	174045604	174243501	+	protein_coding	KNOWN	HMP19
ENSG00000139971.14	-1.30696	-1.57591	0.268954	-1.2942	0.36759	0.716443	0.828881	chr14	57999735	58298139	-	protein_coding	KNOWN	C14orf37
ENSG00000210140.1	0.660337	-0.733344	1.39368	-1.294	1.01209	0.321723	0.500794	chrM	5761	5826	-	Mt_tRNA	KNOWN	MT-TC	HGNC:7477	MT-TC	mitochondrially encoded tRNA-Cys (UGU/C)	MTTC	trnC	mitochondria		RNA, transfer
ENSG00000171385.8	2.9641	2.96041	0.00369017	-1.29354	0.00655918	0.994821	0.997087	chr1	111770662	111989155	-	protein_coding	KNOWN	KCND3	HGNC:6239	KCND3	potassium voltage-gated channel subfamily D member 3	SCA22, SCA19	Kv4.3, KSHIVB	1p13.2	AF048713	gene with protein product
ENSG00000272173.1	0.274599	-0.679721	0.95432	-1.2905	0.970226	0.341737	0.522187	chr12	6943508	6944604	-	antisense	NOVEL	U47924.31
ENSG00000185875.11	3.44479	3.74106	-0.296274	-1.29013	-0.847979	0.404937	0.583978	chr10	25016658	25026664	+	protein_coding	KNOWN	THNSL1	HGNC:26160	THNSL1	threonine synthase like 1		FLJ22002, TSH1	10p12.1	AK025655	gene with protein product
ENSG00000166359.9	1.57442	-2.17406	3.74848	-1.28771	3.70149	0.00113437	0.00726018	chr19	33132090	33175795	+	protein_coding	KNOWN	WDR88	HGNC:26999	WDR88	WD repeat domain 88	PQWD		19q13.11	BC031227	gene with protein product
ENSG00000267745.1	-0.25827	0.64627	-0.90454	-1.28673	-1.36935	0.183733	0.339119	chr17	35406684	35409768	-	processed_transcript	NOVEL	RP11-686D22.8
ENSG00000277778.1	-0.0951137	-1.25279	1.15767	-1.28208	0.905823	0.374152	0.554388	chr9	41006999	41074617	-	lincRNA	NOVEL	PGM5P2	HGNC:18965	PGM5P2	phosphoglucomutase 5 pseudogene 2		AK096159	9p11.2	BC007887, BC025351	pseudogene
ENSG00000260196.1	0.798351	1.89582	-1.09747	-1.28164	-1.91115	0.0681592	0.165875	chr11	17380649	17383531	+	antisense	NOVEL	RP1-239B22.5
ENSG00000122728.6	1.2626	-0.716029	1.97863	-1.28108	1.96641	0.0610746	0.15334	chr9	32629454	32635669	-	protein_coding	KNOWN	TAF1L	HGNC:18056	TAF1L	TATA-box binding protein associated factor 1 like			9p21.1	AF390562	gene with protein product
ENSG00000280320.1	1.14612	-0.597911	1.74403	-1.28017	0.996043	0.329296	0.508968	chr12	64696191	64696550	-	TEC	KNOWN	RP11-629N8.5
ENSG00000260618.1	-0.806835	-0.819658	0.0128229	-1.27998	0.00510891	0.995966	0.997774	chr15	52577842	52598709	+	antisense	NOVEL	RP11-23N2.4
ENSG00000261670.1	2.95615	-2.41834	5.37448	-1.27925	9.46232	1.62123e-09	2.60595e-07	chr8	103464389	103468985	+	lincRNA	NOVEL	RP11-1C8.5
ENSG00000139547.7	2.77892	-1.71106	4.48998	-1.27812	7.3104	1.62268e-07	7.60617e-06	chr12	56951431	56959374	-	protein_coding	KNOWN	RDH16	HGNC:29674	RDH16	retinol dehydrogenase 16		RODH-4, SDR9C8	12q13.3		gene with protein product	microsomal NAD+ dependent retinol dehydrogenase 4, short chain dehydrogenase/reductase family 9C, member 8
ENSG00000259298.1	1.85364	-1.48032	3.33396	-1.27641	3.62464	0.00137294	0.0083942	chr15	50497195	50498744	-	antisense	NOVEL	RP11-562A8.4
ENSG00000274349.3	0.520432	0.938786	-0.418354	-1.27252	-0.734037	0.47013	0.638986	chr9	66856426	66932141	+	protein_coding	KNOWN	ZNF658	HGNC:25226	ZNF658	zinc finger protein 658		MGC35232, DKFZp572C163, FLJ32813	9q21.11	AA482262	gene with protein product
ENSG00000197857.12	3.2416	3.18675	0.054852	-1.27109	0.183954	0.855615	0.918751	chr19	12224686	12294887	-	protein_coding	KNOWN	ZNF44	HGNC:13110	ZNF44	zinc finger protein 44	ZNF58, ZNF55	KOX7, ZNF504	19p13.2	X52338	gene with protein product
ENSG00000255843.1	1.97426	2.17093	-0.196675	-1.26947	-0.324752	0.74822	0.851111	chr11	72302139	72302965	+	antisense	NOVEL	AP000593.7
ENSG00000196440.10	2.05212	-0.172394	2.22451	-1.26938	5.03888	3.90486e-05	0.00051659	chrX	101418287	101533459	+	protein_coding	KNOWN	ARMCX4	HGNC:28615	ARMCX4	armadillo repeat containing X-linked 4	CXorf35	MGC40053, GASP4	Xq22.1	AK096955	gene with protein product
ENSG00000236567.2	-3.65899	-2.34005	-1.31895	-1.26869	-1.52767	0.139838	0.278109	chr9	5110913	5112849	+	processed_pseudogene	KNOWN	TCF3P1	HGNC:49742	TCF3P1	transcription factor 3 pseudogene 1			9p24.1		pseudogene
ENSG00000185271.6	-2.32286	-1.1347	-1.18816	-1.26857	-1.36037	0.186518	0.342603	chr14	20428811	20435642	-	protein_coding	KNOWN	KLHL33	HGNC:31952	KLHL33	kelch like family member 33			14q11.2		gene with protein product
ENSG00000168140.4	-3.96873	-1.6044	-2.36432	-1.26778	-2.75661	0.0110559	0.0417106	chr16	4371848	4383528	+	protein_coding	KNOWN	VASN	HGNC:18517	VASN	vasorin	SLITL2		16p13.3	AY358299	gene with protein product
ENSG00000145244.10	1.73173	-2.49439	4.22612	-1.26737	7.13741	2.41307e-07	1.05482e-05	chr4	47593998	47838106	-	protein_coding	KNOWN	CORIN	HGNC:19012	CORIN	corin, serine peptidase		PRSC, CRN, ATC2, Lrp4, TMPRSS10	4p12	AF133845	gene with protein product
ENSG00000101049.13	1.95491	-1.89762	3.85254	-1.26669	6.38302	1.42325e-06	4.06431e-05	chr20	43558968	43588237	+	protein_coding	KNOWN	SGK2	HGNC:13900	SGK2	serum/glucocorticoid regulated kinase 2			20q13.12	AF169034	gene with protein product
ENSG00000101049.13	1.95491	-1.89762	3.85254	-1.26669	6.38302	1.42325e-06	4.06431e-05	chr20	43558968	43588237	+	protein_coding	KNOWN	SGK2	HGNC:10811	SGK2	symbol withdrawn, see [HGNC:10812](/data/gene-symbol-report/#!/hgnc_id/HGNC:10812)			20q13.2		unknown
ENSG00000180336.16	0.0400957	-0.392829	0.432925	-1.26593	0.273506	0.786835	0.875592	chr17	44656404	44690308	+	protein_coding	KNOWN	C17orf104
ENSG00000261645.4	2.00778	1.6504	0.35738	-1.26579	0.795231	0.434376	0.610313	chr11	90251232	90915052	+	processed_transcript	NOVEL	DISC1FP1	HGNC:33625	DISC1FP1	DISC1 fusion partner 1		Boymaw	11q14.3	AK130626, EU302123	RNA, long non-coding
ENSG00000277873.1	0.12144	-0.548348	0.669788	-1.26493	0.588172	0.561983	0.713173	chr12	118024817	118025518	-	antisense	NOVEL	RP11-33N14.3
ENSG00000253957.1	-3.47211	-2.66937	-0.802738	-1.2638	-1.14529	0.263531	0.438233	chr14	106257762	106258223	-	IG_V_pseudogene	KNOWN	IGHV3-22	HGNC:5587	IGHV3-22	immunoglobulin heavy variable 3-22 (pseudogene)			14q32.33	M99659	immunoglobulin pseudogene
ENSG00000237286.1	0.128337	-0.772899	0.901236	-1.26241	0.439825	0.664051	0.79326	chr7	2944035	2947091	+	antisense	NOVEL	AC004906.3
ENSG00000164855.14	-0.0075868	-0.219115	0.211528	-1.26147	0.112705	0.911214	0.951035	chr7	1542235	1560821	-	protein_coding	KNOWN	TMEM184A	HGNC:28797	TMEM184A	transmembrane protein 184A		MGC9712, SDMG1	7p22.3		gene with protein product	sexually dimorphic, expressed in male gonads 1
ENSG00000271828.1	0.022004	-0.690008	0.712012	-1.26125	0.489421	0.629046	0.766347	chr5	56927874	56929573	+	antisense	NOVEL	CTD-2310F14.1
ENSG00000132874.12	1.34176	1.0246	0.317156	-1.26109	0.658815	0.516368	0.679165	chr18	45212995	45683686	+	protein_coding	KNOWN	SLC14A2	HGNC:10919	SLC14A2	solute carrier family 14 member 2		HUT2, UT2	18q12.3	X96969	gene with protein product
ENSG00000265263.1	0.197931	-2.33784	2.53577	-1.25844	1.75421	0.0923253	0.207197	chr17	19334308	19336127	-	antisense	NOVEL	RP11-135L13.4
ENSG00000135750.13	3.34118	4.05874	-0.717564	-1.25681	-1.99583	0.0575745	0.146577	chr1	233614004	233672512	+	protein_coding	KNOWN	KCNK1	HGNC:6272	KCNK1	potassium two pore domain channel subfamily K member 1		K2p1.1, DPK, TWIK-1	1q42.2	U33632	gene with protein product	tandem of P domains in a weak inward rectifying K+ channel 1
ENSG00000255967.1	0.17217	0.99049	-0.81832	-1.25531	-1.56794	0.130159	0.264489	chr12	8634367	8637608	+	processed_pseudogene	KNOWN	RP11-438L7.3
ENSG00000168269.8	1.89139	-2.40746	4.29885	-1.25224	6.89754	4.21027e-07	1.59285e-05	chr5	170105897	170109725	+	protein_coding	KNOWN	FOXI1	HGNC:3815	FOXI1	forkhead box I1	FKHL10	FREAC6	5q35.1	BC029778	gene with protein product
ENSG00000230524.7	2.27726	1.37356	0.903702	-1.25133	2.01295	0.0556202	0.142772	chr3	15151833	15205959	-	unitary_pseudogene	KNOWN	COL6A4P1	HGNC:33484	COL6A4P1	collagen type VI alpha 4 pseudogene 1	DVWA	VWA6, DIVA, COL6A4, COL6A4P	3p25.1	AB299979	pseudogene	von Willebrand factor A domain containing 6, collagen, type VI, alpha 4, collagen, type VI, alpha 4, pseudogene
ENSG00000198542.12	0.19727	0.540085	-0.342816	-1.25103	-0.609669	0.547885	0.704064	chr13	101452593	101720856	+	protein_coding	KNOWN	ITGBL1	HGNC:6164	ITGBL1	integrin subunit beta like 1		TIED, OSCP	13q33.1	AF072752	gene with protein product	ten integrin EGF-like repeat domains protein, ITGBL1, integrin beta-like 1
ENSG00000272836.1	1.69524	-1.0876	2.78284	-1.24956	3.88419	0.000718843	0.00500004	chr22	50205585	50206062	-	antisense	NOVEL	RP3-402G11.27
ENSG00000272100.1	-1.11642	-2.02019	0.903767	-2.0304	0.595963	0.556853	0.709682	chr1	52353487	52353877	+	antisense	NOVEL	RP11-155O18.6
ENSG00000224309.6	2.15347	2.84119	-0.687724	-1.24871	-0.935966	0.358735	0.538826	chr21	13038160	13067033	+	transcribed_unprocessed_pseudogene	KNOWN	ANKRD30BP2	HGNC:16620	ANKRD30BP2	ankyrin repeat domain 30B pseudogene 2	C21orf99	CT85, CTSP-1	21q11.2	AF427490	pseudogene	cancer/testis antigen 85
ENSG00000249395.2	3.6758	3.83823	-0.162438	-1.24823	-0.497808	0.623209	0.761751	chr8	75223404	75324741	-	lincRNA	NOVEL	CASC9	HGNC:48906	CASC9	cancer susceptibility 9		LINC00981, ESCCAL-1, linc-JPH1	8q21.13	BC062758	RNA, long non-coding	long intergenic non-protein coding RNA 981, esophageal squamous cell carcinoma associated lncRNA-1
ENSG00000176732.6	-0.219621	0.131011	-0.350631	-1.2457	-0.615164	0.544312	0.701497	chr2	24115371	24123477	-	protein_coding	KNOWN	PFN4	HGNC:31103	PFN4	profilin family member 4			2p23.3	BC029523	gene with protein product
ENSG00000183308.6	0.0306024	-1.48407	1.51467	-1.24507	1.36858	0.183971	0.339306	chr2	200963263	201009102	+	antisense	NOVEL	AC005037.3
ENSG00000265840.1	-0.119363	-1.15045	1.03108	-1.2443	0.57746	0.569077	0.71863	chr17	28749731	28750079	-	antisense	NOVEL	AC010761.10
ENSG00000087237.9	1.59088	-0.977125	2.56801	-1.24429	3.59848	0.00146485	0.00882938	chr16	56961850	56983845	+	protein_coding	KNOWN	CETP	HGNC:1869	CETP	cholesteryl ester transfer protein		BPIFF	16q13	M30185	gene with protein product	BPI fold containing family F
ENSG00000273295.1	3.72295	2.65198	1.07096	-1.24409	2.39471	0.0249095	0.0775158	chr22	23901432	23907068	-	lincRNA	NOVEL	AP000350.5
ENSG00000256364.1	0.90778	-0.597858	1.50564	-1.2438	0.661497	0.514677	0.677692	chr12	120697124	120699541	-	antisense	NOVEL	RP11-173P15.3
ENSG00000272941.1	-1.64017	0.222611	-1.86278	-1.24368	-1.33051	0.196017	0.355325	chr7	135168403	135169547	+	antisense	NOVEL	RP11-134L10.1
ENSG00000137441.7	-1.85306	-2.49708	0.644017	-1.2422	0.561802	0.579528	0.726613	chr4	15960243	15969309	-	protein_coding	KNOWN	FGFBP2	HGNC:29451	FGFBP2	fibroblast growth factor binding protein 2		KSP37	4p15.32	AB021123	gene with protein product	killer-specific secretory protein of 37 kDa
ENSG00000114251.12	2.48873	3.58204	-1.09331	-1.23919	-2.76402	0.0108688	0.0411717	chr3	55465715	55490539	-	protein_coding	KNOWN	WNT5A	HGNC:12784	WNT5A	Wnt family member 5A		hWNT5A	3p14.3	L20861	gene with protein product	WNT-5A protein
ENSG00000198626.14	0.826925	0.519664	0.307261	-1.23807	0.605068	0.550887	0.7057	chr1	237042205	237833988	+	protein_coding	KNOWN	RYR2	HGNC:10484	RYR2	ryanodine receptor 2	ARVD2	ARVC2, VTSIP	1q43	X91869	gene with protein product
ENSG00000198711.5	1.7277	-4.23171	5.95942	-1.23625	6.50151	1.07211e-06	3.21548e-05	chr1	54236440	54239063	+	antisense	KNOWN	SSBP3-AS1	HGNC:32328	SSBP3-AS1	SSBP3 antisense RNA 1	C1orf191	MSTP128	1p32.3	AF176918	RNA, long non-coding
ENSG00000257663.1	0.936117	-0.279164	1.21528	-1.23522	0.670676	0.508914	0.672805	chr12	52076841	52082084	-	antisense	NOVEL	RP11-1100L3.7
ENSG00000196689.9	-0.400855	-1.92934	1.52849	-1.23449	2.4098	0.0241019	0.0756072	chr17	3565444	3597098	-	protein_coding	KNOWN	TRPV1	HGNC:12716	TRPV1	transient receptor potential cation channel subfamily V member 1	VR1		17p13.2	AJ272063	gene with protein product
ENSG00000168528.10	1.56199	0.593296	0.968699	-1.23426	1.46006	0.157411	0.302796	chr1	31409565	31434680	+	protein_coding	KNOWN	SERINC2	HGNC:23231	SERINC2	serine incorporator 2	TDE2L	FKSG84, PRO0899, TDE2	1p35.2	AY094595	gene with protein product
ENSG00000172020.11	-1.32287	-2.74562	1.42275	-1.23394	1.33205	0.195518	0.354593	chr3	115623324	115721490	+	protein_coding	KNOWN	GAP43	HGNC:4140	GAP43	growth associated protein 43		B-50, PP46, GAP-43	3q13.31		gene with protein product	neuron growth-associated protein 43, neuromodulin, nerve growth-related peptide GAP43, axonal membrane protein GAP-43, protein F1, calmodulin-binding protein P-57, neural phosphoprotein B-50
ENSG00000228863.7	-1.21987	-0.483617	-0.736255	-1.23225	-0.529982	0.601058	0.744716	chr1	160670778	160699761	+	antisense	NOVEL	RP11-404F10.2
ENSG00000135517.6	0.509135	0.328375	0.180761	-1.23042	0.272989	0.787227	0.875833	chr12	56449502	56469166	-	protein_coding	KNOWN	MIP	HGNC:7103	MIP	major intrinsic protein of lens fiber		MP26, LIM1, AQP0	12q13.3		gene with protein product	aquaporin 0
ENSG00000258646.1	0.22272	-0.288511	0.511231	-1.22901	0.531196	0.600229	0.744097	chr14	75004719	75008481	-	antisense	NOVEL	RP11-950C14.3
ENSG00000257452.1	1.81978	0.383472	1.43631	-1.22884	0.789674	0.437552	0.612179	chr12	112907628	113017751	-	antisense	NOVEL	RP1-71H24.1
ENSG00000218416.4	-0.0543044	-3.6182	3.5639	-1.22642	4.26479	0.000275807	0.00236955	chr2	240449315	240456714	-	processed_transcript	NOVEL	PP14571
ENSG00000145075.10	0.0390268	-0.406399	0.445426	-1.22491	0.221217	0.826819	0.901446	chr3	180602858	180871005	-	protein_coding	KNOWN	CCDC39	HGNC:25244	CCDC39	coiled-coil domain containing 39		DKFZp434A128, CILD14, FAP59, CFAP59	3q26.33	BC047103	gene with protein product
ENSG00000166707.9	-1.16304	0.922178	-2.08522	-1.22352	-3.15076	0.00437061	0.0205775	chrX	104112131	104115846	+	protein_coding	KNOWN	ZCCHC18	HGNC:32459	ZCCHC18	zinc finger CCHC-type containing 18		SIZN2, PNMA7B	Xq22.2	AF086548	gene with protein product	paraneoplastic Ma antigen family member 7B
ENSG00000178096.8	1.81498	-3.51992	5.33489	-1.22099	6.84967	4.70906e-07	1.7289e-05	chr1	149887890	149900798	+	protein_coding	KNOWN	BOLA1	HGNC:24263	BOLA1	bolA family member 1		CGI-143	1q21.2	AF151901	gene with protein product
ENSG00000166923.9	1.58272	-1.05001	2.63274	-1.22016	3.34169	0.00275346	0.0143497	chr15	32717974	32745107	+	protein_coding	KNOWN	GREM1	HGNC:2001	GREM1	gremlin 1, DAN family BMP antagonist	CKTSF1B1, CRAC1	DRM, gremlin, DAND2, HMPS	15q13.3		gene with protein product	hereditary mixed polyposis syndrome, down-regulated in mos-transformed cells
ENSG00000118514.12	1.75367	-2.87478	4.62845	-1.2187	5.13566	3.06186e-05	0.000430973	chr6	134917390	134950122	-	protein_coding	KNOWN	ALDH8A1	HGNC:15471	ALDH8A1	aldehyde dehydrogenase 8 family member A1		ALDH12	6q23.3	AL021939	gene with protein product
ENSG00000137968.15	3.27801	3.13242	0.14559	-1.21818	0.357768	0.723685	0.834733	chr1	75202131	75611116	-	protein_coding	KNOWN	SLC44A5	HGNC:28524	SLC44A5	solute carrier family 44 member 5		MGC34032, CTL5	1p31.1	BC034580	gene with protein product
ENSG00000135423.11	2.11966	-0.324244	2.4439	-1.2169	2.09549	0.0470007	0.125464	chr12	56470944	56488414	-	protein_coding	KNOWN	GLS2	HGNC:29570	GLS2	glutaminase 2		GA, GLS, LGA, hLGA	12q13.3		gene with protein product
ENSG00000105219.7	0.513867	-3.05123	3.5651	-1.21625	4.69437	9.31034e-05	0.00101	chr19	40222208	40226690	-	protein_coding	KNOWN	CNTD2
ENSG00000274997.1	-0.635473	-2.80712	2.17164	-1.21584	5.49882	1.23569e-05	0.000215177	chr6	27147129	27147515	+	protein_coding	NOVEL	HIST1H2AH
ENSG00000277893.1	3.54126	-1.27152	4.81278	-1.20866	9.09626	3.39989e-09	4.56566e-07	chr2	31522480	31581067	-	protein_coding	KNOWN	SRD5A2	HGNC:11285	SRD5A2	steroid 5 alpha-reductase 2			2p23.1	M74047	gene with protein product	3-oxo-5-alpha-steroid 4-dehydrogenase 2
ENSG00000153294.10	2.77925	-2.78715	5.5664	-1.20567	8.57824	9.9889e-09	9.6061e-07	chr6	47685864	47722021	+	protein_coding	KNOWN	GPR115
ENSG00000101082.12	1.45423	1.69519	-0.240959	-1.20419	-0.306372	0.761998	0.858724	chr20	36612318	36646216	-	protein_coding	KNOWN	SLA2	HGNC:17329	SLA2	Src like adaptor 2	C20orf156	FLJ21992, SLAP-2	20q11.23	AF326353	gene with protein product
ENSG00000188933.13	1.29688	0.565736	0.731147	-1.20334	1.96553	0.0611831	0.153507	chr17	16786489	16804455	+	transcribed_unprocessed_pseudogene	KNOWN	USP32P1	HGNC:43570	USP32P1	ubiquitin specific peptidase 32 pseudogene 1			17p11.2		pseudogene
ENSG00000113389.14	3.83623	-2.32926	6.16549	-1.20309	9.70438	1.00285e-09	1.91646e-07	chr5	32689070	32791724	+	protein_coding	KNOWN	NPR3	HGNC:7945	NPR3	natriuretic peptide receptor 3	NPRC, ANPRC, C5orf23	GUCY2B, FLJ14054	5p13.3		gene with protein product	guanylate cyclase C
ENSG00000196074.11	-0.406768	-2.44869	2.04192	-1.20285	3.64396	0.0013087	0.00807334	chr20	59863563	59933655	-	protein_coding	KNOWN	SYCP2	HGNC:11490	SYCP2	synaptonemal complex protein 2		SCP2	20q13.33	Y08982	gene with protein product
ENSG00000279753.1	-0.595292	-1.41352	0.81823	-1.20177	0.65994	0.515659	0.678532	chr19	1038727	1039064	-	TEC	KNOWN	AC011558.5
ENSG00000161664.5	0.582526	-1.22681	1.80934	-1.20168	1.76407	0.0906151	0.204532	chr17	44170447	44179083	+	protein_coding	KNOWN	ASB16	HGNC:19768	ASB16	ankyrin repeat and SOCS box containing 16		FLJ30165	17q21.31	AK054727	gene with protein product
ENSG00000108924.12	2.57154	1.19451	1.37703	-1.19988	1.73103	0.096454	0.213283	chr17	55265012	55325065	+	protein_coding	KNOWN	HLF	HGNC:4977	HLF	HLF transcription factor, PAR bZIP family member		MGC33822	17q22		gene with protein product
ENSG00000164122.7	1.75863	-0.846701	2.60533	-1.19862	3.20762	0.00381158	0.0184826	chr4	176213673	176277571	-	protein_coding	KNOWN	ASB5	HGNC:17180	ASB5	ankyrin repeat and SOCS box containing 5			4q34.2	AY057053	gene with protein product
ENSG00000237440.7	3.35899	3.98201	-0.623025	-1.19829	-1.72832	0.0969465	0.21396	chr19	20535825	20565809	-	protein_coding	KNOWN	ZNF737	HGNC:32468	ZNF737	zinc finger protein 737		ZNF102	19p12	BC015765	gene with protein product
ENSG00000175029.15	0.187843	-0.187011	0.374854	-1.1967	0.199139	0.843853	0.91187	chr10	124984317	125161170	-	protein_coding	KNOWN	CTBP2	HGNC:2495	CTBP2	C-terminal binding protein 2		ribeye	10q26.13	AF016507	gene with protein product
ENSG00000173482.15	3.97699	3.07207	0.904921	-1.19608	2.73752	0.0115519	0.0430053	chr18	7566782	8406861	+	protein_coding	KNOWN	PTPRM	HGNC:9675	PTPRM	protein tyrosine phosphatase receptor type M	PTPRL1	RPTPU, hR-PTPu	18p11.23	X58288	gene with protein product
ENSG00000145864.11	1.65738	2.83092	-1.17354	-1.19405	-1.67023	0.108037	0.230981	chr5	161288429	161549044	-	protein_coding	KNOWN	GABRB2	HGNC:4082	GABRB2	gamma-aminobutyric acid type A receptor subunit beta2			5q34		gene with protein product	GABA(A) receptor, beta 2
ENSG00000005381.7	4.89773	-3.57808	8.47581	-1.19288	11.0646	7.70297e-11	3.84013e-08	chr17	58269856	58280935	-	protein_coding	KNOWN	MPO	HGNC:7218	MPO	myeloperoxidase			17q22		gene with protein product
ENSG00000232063.1	1.63123	-0.586221	2.21746	-1.1902	2.68622	0.0129914	0.0469111	chr9	94332476	94360948	+	lincRNA	NOVEL	RP11-307E17.8
ENSG00000184916.7	-1.56566	-2.24976	0.684098	-1.19016	0.671559	0.508362	0.672371	chr14	105140981	105168824	-	protein_coding	KNOWN	JAG2	HGNC:6189	JAG2	jagged canonical Notch ligand 2			14q32.33	AF020201	gene with protein product
ENSG00000277452.1	2.6823	-2.83112	5.51342	-1.18931	9.97742	5.88503e-10	1.39265e-07	chr1	150566562	150566860	-	misc_RNA	NOVEL	Metazoa_SRP
ENSG00000276710.3	-0.843201	-0.657214	-0.185988	-1.18684	-0.192811	0.84875	0.914961	chr15	82459472	82477258	+	transcribed_unprocessed_pseudogene	KNOWN	CSPG4P8	HGNC:48359	CSPG4P8	chondroitin sulfate proteoglycan 4 pseudogene 8			15q25.2		pseudogene
ENSG00000138615.5	0.756588	-3.77095	4.52754	-1.18183	4.4375	0.000178251	0.0016758	chr15	65194758	65211488	-	protein_coding	KNOWN	CILP	HGNC:1980	CILP	cartilage intermediate layer protein		HsT18872	15q22.31	AY358904	gene with protein product
ENSG00000147364.15	2.69268	2.5852	0.107478	-1.17806	0.247634	0.806551	0.888552	chr8	406428	477967	+	protein_coding	KNOWN	FBXO25	HGNC:13596	FBXO25	F-box protein 25		FBX25	8p23.3	AF174605	gene with protein product
ENSG00000267607.1	0.358605	-1.48629	1.84489	-1.17787	1.2726	0.215508	0.379713	chr19	10285801	10289019	-	antisense	NOVEL	CTD-2369P2.8
ENSG00000278937.1	3.07895	-1.58864	4.6676	-1.17552	5.83231	5.41958e-06	0.000109761	chr13	46117864	46122699	+	TEC	KNOWN	RP11-139H14.5
ENSG00000215183.4	-0.552505	-0.803273	0.250768	-1.17527	0.271798	0.788132	0.876209	chr9	35752990	35756613	-	protein_coding	KNOWN	MSMP	HGNC:29663	MSMP	microseminoprotein, prostate associated		PC-3, PSMP	9p13.3	DQ012170	gene with protein product
ENSG00000250909.1	0.455624	-0.624176	1.0798	-1.17451	0.516127	0.61055	0.752236	chr5	176347941	176353584	+	antisense	NOVEL	RP11-843P14.2
ENSG00000254480.1	0.648634	-2.7493	3.39794	-1.17159	6.89869	4.19905e-07	1.59265e-05	chr11	4187140	4202655	+	lincRNA	NOVEL	RP11-23F23.2
ENSG00000273302.1	-0.383626	-1.5655	1.18187	-1.17151	1.22056	0.234265	0.403881	chr2	61199979	61200769	+	sense_intronic	NOVEL	RP11-493E12.2
ENSG00000213237.4	0.332964	-0.713111	1.04607	-1.17084	1.19887	0.242436	0.413	chr7	138404195	138404523	-	processed_pseudogene	KNOWN	AC008155.1
ENSG00000280211.1	0.183575	-0.167596	0.351171	-1.17073	0.209973	0.835484	0.906781	chr16	30773532	30776033	-	TEC	KNOWN	RP11-2C24.3
ENSG00000163564.13	2.08812	2.76289	-0.674769	-1.17056	-1.20359	0.24064	0.410692	chr1	158930796	158977054	+	protein_coding	KNOWN	PYHIN1	HGNC:28894	PYHIN1	pyrin and HIN domain family member 1		IFIX, MGC23885	1q23.1	AY185344	gene with protein product
ENSG00000091137.10	2.4372	-0.607352	3.04456	-1.17034	6.64383	7.64549e-07	2.48829e-05	chr7	107660635	107717809	+	protein_coding	KNOWN	SLC26A4	HGNC:8818	SLC26A4	solute carrier family 26 member 4	DFNB4	PDS	7q22.3	AF030880	gene with protein product	pendrin
ENSG00000232273.1	-0.717783	-4.10655	3.38877	-1.17022	3.68895	0.00117032	0.00742644	chr1	37544763	37545294	+	processed_pseudogene	KNOWN	FTH1P1	HGNC:3979	FTH1P1	ferritin heavy chain 1 pseudogene 1	FTHL1		1p34.3		pseudogene
ENSG00000158486.12	0.596752	-1.0455	1.64225	-1.16861	2.91127	0.00771744	0.0317604	chr16	20933111	21159441	-	protein_coding	KNOWN	DNAH3	HGNC:2949	DNAH3	dynein axonemal heavy chain 3		Dnahc3b, DLP3, Hsadhc3, DKFZp434N074	16p12.3	U83574	gene with protein product
ENSG00000134716.8	-3.66395	-2.03343	-1.63052	-1.16853	-1.80975	0.0830414	0.191948	chr1	59893308	59926790	-	protein_coding	KNOWN	CYP2J2	HGNC:2634	CYP2J2	cytochrome P450 family 2 subfamily J member 2			1p32.1	BC032594	gene with protein product
ENSG00000256164.1	-0.818588	0.542202	-1.36079	-1.16753	-1.45816	0.15793	0.303541	chr12	4248765	4276184	-	antisense	NOVEL	CCND2-AS1	HGNC:49398	CCND2-AS1	CCND2 antisense RNA 1	CCND2-AS2		12p13.32	BG413373	RNA, long non-coding
ENSG00000147570.8	0.984606	1.78493	-0.800326	-1.1674	-1.22448	0.23281	0.402257	chr8	66021560	66100526	+	protein_coding	KNOWN	DNAJC5B	HGNC:24138	DNAJC5B	DnaJ heat shock protein family (Hsp40) member C5 beta		MGC26226, CSP-beta	8q13.1	AF368276	gene with protein product
ENSG00000075391.15	3.04944	3.38665	-0.337213	-1.16679	-0.838235	0.410278	0.589058	chr1	178094141	178484147	+	protein_coding	KNOWN	RASAL2	HGNC:9874	RASAL2	RAS protein activator like 2		nGAP	1q25.2	AF047711	gene with protein product	Ras GTPase activating protein-like, Ras protein activator like 1
ENSG00000205212.3	4.17141	2.78784	1.38356	-1.16634	3.11284	0.00478658	0.0220894	chr17	20836447	20896140	-	protein_coding	KNOWN	CCDC144NL	HGNC:33735	CCDC144NL	CCDC144A N-terminal pseudogene		MGC87631	17p11.2		pseudogene
ENSG00000236991.5	0.725607	-0.453166	1.17877	-1.16558	0.674107	0.506769	0.670623	chr10	125725634	125752110	-	antisense	NOVEL	EDRF1-AS1	HGNC:49501	EDRF1-AS1	EDRF1 antisense RNA 1			10q26.2	AA868453, BX091673	RNA, long non-coding
ENSG00000265728.1	3.14638	-1.31486	4.46124	-1.1652	7.04642	2.97782e-07	1.23987e-05	chr18	10594590	10604798	+	lincRNA	NOVEL	RP11-883A18.3
ENSG00000225541.1	2.68105	1.74159	0.939461	-1.16194	1.31942	0.19964	0.360314	chr7	22571607	22661792	-	sense_overlapping	NOVEL	AC002480.5
ENSG00000272334.1	2.68206	-2.62794	5.30999	-1.1598	10.3699	2.77918e-10	7.81633e-08	chr3	36973117	36973672	-	lincRNA	NOVEL	RP11-129K12.1
ENSG00000100427.14	-2.7464	-1.90233	-0.844066	-1.1594	-1.0167	0.319569	0.498274	chr22	50059391	50085902	-	protein_coding	KNOWN	MLC1	HGNC:17082	MLC1	modulator of VRAC current 1		MLC, KIAA0027, LVM, VL	22q13.33	D25217	gene with protein product
ENSG00000067606.14	-2.03448	-0.960927	-1.07356	-1.15832	-1.71576	0.0992583	0.217607	chr1	2050470	2185395	+	protein_coding	KNOWN	PRKCZ	HGNC:9412	PRKCZ	protein kinase C zeta		PKC2	1p36.33	BC014270	gene with protein product
ENSG00000269190.4	2.34567	2.18903	0.15664	-1.15781	0.285274	0.777914	0.870016	chr19	38941401	38975910	-	protein_coding	KNOWN	FBXO17	HGNC:18754	FBXO17	F-box protein 17	FBXO26	FBG4, FLJ25205, MGC9379, FLJ11798, Fbx17	19q13.2	AF386743	gene with protein product	F-box only protein 26
ENSG00000224769.1	-0.197523	-4.07679	3.87926	-1.15624	4.07429	0.000445927	0.00346198	chr3	195614947	195620233	+	unprocessed_pseudogene	KNOWN	AC069213.1
ENSG00000260350.1	0.473852	-1.71877	2.19262	-1.15327	2.42748	0.0231863	0.0733478	chr16	8847650	8848724	-	antisense	NOVEL	RP11-152P23.2
ENSG00000136535.13	2.08335	-2.31403	4.39738	-1.15112	5.89418	4.65635e-06	9.76506e-05	chr2	161416094	161425870	+	protein_coding	KNOWN	TBR1	HGNC:11590	TBR1	T-box brain transcription factor 1			2q24.2	U49250	gene with protein product
ENSG00000229097.1	-0.0534204	-0.128075	0.074655	-1.14947	0.109991	0.913343	0.952181	chr10	70163685	70164124	+	processed_pseudogene	KNOWN	CALM2P2	HGNC:1447	CALM2P2	calmodulin 2 pseudogene 2			10q22.1	X52955	pseudogene
ENSG00000240720.6	1.94645	-1.15981	3.10626	-1.14647	6.01503	3.46548e-06	7.89463e-05	chr7	92112159	92179531	-	protein_coding	KNOWN	LRRD1	HGNC:34300	LRRD1	leucine rich repeats and death domain containing 1		IMAGE:4798971	7q21.2	BC026112	gene with protein product
ENSG00000255815.3	4.47395	-1.35172	5.82567	-1.14646	11.5448	3.27649e-11	2.37381e-08	chr9	99305176	99306611	+	processed_pseudogene	KNOWN	KRT8P11	HGNC:31058	KRT8P11	keratin 8 pseudogene 11	KRT8L1	RP11-13B9.3	9q22.33		pseudogene
ENSG00000167608.10	-0.552907	-2.88305	2.33015	-1.14339	3.41711	0.00228995	0.012482	chr19	54160108	54173250	-	protein_coding	KNOWN	TMC4	HGNC:22998	TMC4	transmembrane channel like 4			19q13.42	AY236492	gene with protein product
ENSG00000225605.1	2.27262	-3.64402	5.91664	-2.23152	12.528	6.14401e-12	9.33704e-09	chr1	76011324	76019356	+	lincRNA	NOVEL	RP11-550H2.1
ENSG00000230027.1	3.07288	-1.56874	4.64161	-2.40999	6.83121	4.91719e-07	1.7877e-05	chr1	76041691	76066228	+	lincRNA	NOVEL	RP11-550H2.2
ENSG00000115008.5	0.0750357	2.11359	-2.03856	-1.14318	-2.55491	0.0174809	0.0588725	chr2	112773915	112784590	-	protein_coding	KNOWN	IL1A	HGNC:5991	IL1A	interleukin 1 alpha	IL1	IL1F1, IL-1A, IL1-ALPHA	2q14.1	M28983	gene with protein product	preinterleukin 1 alpha, hematopoietin-1, pro-interleukin-1-alpha
ENSG00000213714.1	1.16634	-2.93919	4.10553	-1.1409	6.54039	9.77304e-07	2.97908e-05	chr20	56533246	56536520	+	protein_coding	KNOWN	FAM209B	HGNC:16101	FAM209B	family with sequence similarity 209 member B	C20orf107	dJ1153D9.4	20q13.31	AL109806	gene with protein product
ENSG00000273369.1	0.119883	-1.60572	1.7256	-1.14079	1.63759	0.114725	0.241737	chr4	44693946	44694386	-	antisense	NOVEL	RP11-700J17.1
ENSG00000260465.1	0.933615	-0.625079	1.55869	-1.13934	0.872048	0.391936	0.572091	chr16	66720897	66731785	+	antisense	NOVEL	RP11-63M22.2
ENSG00000273199.1	2.1064	-2.14996	4.25636	-1.13816	5.20519	2.57185e-05	0.000377251	chr21	36319792	36320670	-	antisense	NOVEL	AP000692.10
ENSG00000140945.14	1.40795	0.00445963	1.40349	-1.13735	2.03836	0.0528276	0.136995	chr16	82626803	83800640	+	protein_coding	KNOWN	CDH13	HGNC:1753	CDH13	cadherin 13		CDHH	16q23.3	U59288	gene with protein product	T-cadherin, H-cadherin (heart)
ENSG00000132970.11	4.00884	4.03566	-0.0268145	-1.13515	-0.10311	0.918744	0.95494	chr13	26557703	26688948	+	protein_coding	KNOWN	WASF3	HGNC:12734	WASF3	WASP family member 3		WAVE3, SCAR3, KIAA0900	13q12.13	AB020707	gene with protein product
ENSG00000257839.1	0.746879	0.559061	0.187817	-1.13471	0.336648	0.739346	0.84512	chr12	76032658	76033897	+	antisense	NOVEL	RP11-290L1.2
ENSG00000165583.12	4.278	3.75888	0.519117	-1.13268	1.75316	0.0925084	0.207389	chrX	48186220	48277578	-	protein_coding	KNOWN	SSX5	HGNC:11339	SSX5	SSX family member 5			Xp11.23	BC016640	gene with protein product
ENSG00000227218.6	1.57925	-1.40852	2.98777	-1.13172	4.10483	0.000412909	0.00326343	chr9	127934503	127940952	+	antisense	NOVEL	RP11-203J24.8
ENSG00000279473.1	1.20507	-0.332152	1.53722	-1.12907	0.88801	0.383464	0.563871	chr16	2253737	2262342	+	protein_coding	KNOWN	AC009065.4
ENSG00000163666.7	1.65988	-0.53145	2.19133	-1.12557	2.98601	0.00647215	0.0278665	chr3	57197843	57226521	-	protein_coding	KNOWN	HESX1	HGNC:4877	HESX1	HESX homeobox 1		RPX, ANF	3p14.3	AF059734	gene with protein product
ENSG00000235978.5	0.750239	0.676545	0.0736935	-1.12529	0.0420083	0.966844	0.982465	chr3	4814294	4887293	-	antisense	NOVEL	AC018816.3
ENSG00000089558.7	-0.459227	1.88876	-2.34799	-1.12314	-4.74815	8.12744e-05	0.000913632	chr17	42156891	42181278	-	protein_coding	KNOWN	KCNH4	HGNC:6253	KCNH4	potassium voltage-gated channel subfamily H member 4		Kv12.3, elk1	17q21.2	AB022698	gene with protein product
ENSG00000266708.1	1.65589	-0.741085	2.39698	-1.12264	1.33936	0.193165	0.351437	chr18	8635179	8636347	-	antisense	NOVEL	RP11-661O13.1
ENSG00000159231.5	-0.070293	0.975469	-1.04576	-1.11916	-1.40468	0.173093	0.32434	chr21	36134912	36146566	+	protein_coding	KNOWN	CBR3	HGNC:1549	CBR3	carbonyl reductase 3		SDR21C2	21q22.12	AB004854	gene with protein product	short chain dehydrogenase/reductase family 21C, member 2
ENSG00000270953.1	1.55239	-0.239233	1.79162	-1.1191	0.858785	0.399066	0.578027	chr7	130507660	130508282	+	antisense	NOVEL	RP11-2E11.9
ENSG00000234423.1	-1.29368	-1.14725	-0.146432	-1.11834	-0.206377	0.83826	0.908074	chr2	2895048	3126026	-	lincRNA	NOVEL	LINC01250	HGNC:49844	LINC01250	long intergenic non-protein coding RNA 1250		FLJ37991	2p25.3	AK095310	RNA, long non-coding
ENSG00000269926.1	-1.08552	-1.28512	0.199605	-1.11532	0.103214	0.918662	0.95493	chr10	72274915	72275980	-	antisense	NOVEL	RP11-442H21.2
ENSG00000140505.6	-2.00828	-1.90347	-0.104818	-1.11494	-0.122528	0.903514	0.946436	chr15	74748844	74756202	+	protein_coding	KNOWN	CYP1A2	HGNC:2596	CYP1A2	cytochrome P450 family 1 subfamily A member 2		P3-450, CP12	15q24.1	AF182274	gene with protein product
ENSG00000109452.11	1.03695	1.33103	-0.294081	-1.1138	-0.638564	0.529233	0.689034	chr4	142023160	142847432	-	protein_coding	KNOWN	INPP4B	HGNC:6075	INPP4B	inositol polyphosphate-4-phosphatase type II B			4q31.21	U96922	gene with protein product
ENSG00000130287.12	1.85568	0.595968	1.25971	-1.11313	2.64324	0.0143255	0.0504694	chr19	19211973	19252233	+	protein_coding	KNOWN	NCAN	HGNC:2465	NCAN	neurocan	CSPG3		19p12	AF026547	gene with protein product	neurocan proteoglycan
ENSG00000183023.17	3.43609	1.65248	1.7836	-1.11126	2.82757	0.00938265	0.0367081	chr2	40097270	40611053	-	protein_coding	KNOWN	SLC8A1	HGNC:11068	SLC8A1	solute carrier family 8 member A1	NCX1		2p22.1		gene with protein product	Na+/Ca++ exchanger
ENSG00000239388.7	1.7774	0.152043	1.62536	-1.11117	0.97898	0.337483	0.517655	chr3	57268347	57292682	-	protein_coding	KNOWN	ASB14	HGNC:19766	ASB14	ankyrin repeat and SOCS box containing 14		DKFZp313L0121	3p14.3	AF403032	gene with protein product
ENSG00000272742.1	0.778884	-0.714794	1.49368	-1.11062	0.849195	0.404273	0.583642	chr5	139364677	139369717	-	antisense	NOVEL	CTB-43P18.1
ENSG00000236472.1	1.01584	-0.426498	1.44233	-1.10942	0.658239	0.516732	0.679524	chr17	50135586	50146176	+	antisense	NOVEL	AC002401.1
ENSG00000167741.9	1.39732	1.79243	-0.395106	-1.10857	-0.665075	0.512427	0.67595	chr17	4556927	4560818	-	protein_coding	KNOWN	GGT6	HGNC:26891	GGT6	gamma-glutamyltransferase 6		FLJ90165	17p13.2	AK074646	gene with protein product
ENSG00000138172.9	-2.97269	-1.10034	-1.87235	-1.10723	-1.82694	0.0803373	0.187579	chr10	103446786	103452402	-	protein_coding	KNOWN	CALHM2	HGNC:23493	CALHM2	calcium homeostasis modulator family member 2	FAM26B		10q24.33	BC000039	gene with protein product
ENSG00000226937.8	0.661847	-0.605161	1.26701	-1.10643	0.72522	0.475421	0.643478	chr10	45002222	45076066	-	transcribed_processed_pseudogene	KNOWN	CEP164P1	HGNC:44988	CEP164P1	centrosomal protein 164 pseudogene 1			10q11.21		pseudogene
ENSG00000279827.1	0.604537	-0.7295	1.33404	-1.10554	0.796144	0.433855	0.609811	chr19	8444570	8445597	-	TEC	KNOWN	RP11-886P16.10
ENSG00000137090.10	4.0866	4.37162	-0.285025	-1.10457	-0.644563	0.525404	0.686257	chr9	841690	969090	+	protein_coding	KNOWN	DMRT1	HGNC:2934	DMRT1	doublesex and mab-3 related transcription factor 1		DMT1, CT154	9p24.3	AF130728	gene with protein product	DM domain expressed in testis 1
ENSG00000235927.4	4.55274	-2.14599	6.69873	-1.10316	10.4632	2.33159e-10	7.72326e-08	chr1	77881348	77889539	-	antisense	KNOWN	NEXN-AS1	HGNC:31983	NEXN-AS1	NEXN antisense RNA 1	C1orf118	FLJ90637	1p31.1	AK075118	RNA, long non-coding
ENSG00000123453.15	1.91033	-3.03639	4.94672	-1.10221	5.3731	1.68997e-05	0.000273515	chr9	133663560	133739955	-	protein_coding	KNOWN	SARDH	HGNC:10536	SARDH	sarcosine dehydrogenase	DMGDHL1	SDH	9q34.2		gene with protein product
ENSG00000136274.8	1.30483	-2.10979	3.41463	-1.10126	4.91164	5.37981e-05	0.000667212	chr7	45080438	45088914	-	protein_coding	KNOWN	NACAD	HGNC:22196	NACAD	NAC alpha domain containing		KIAA0363	7p13	AB002361	gene with protein product
ENSG00000227751.1	1.8434	-0.0591264	1.90253	-1.10039	0.950776	0.351319	0.532029	chr1	17406760	17407382	+	antisense	KNOWN	RP1-20B21.4
ENSG00000264044.1	-0.657591	-0.783162	0.125571	-1.09666	0.0691445	0.945455	0.970908	chr17	28633206	28635950	+	antisense	NOVEL	RP11-192H23.7
ENSG00000225756.1	1.26681	-3.48894	4.75575	-1.0955	3.43021	0.00221761	0.0122112	chr9	133654586	133657313	-	antisense	NOVEL	DBH-AS1	HGNC:24155	DBH-AS1	DBH antisense RNA 1	NCRNA00118	BPR	9q34.2	AF129263	RNA, long non-coding
ENSG00000148935.9	0.508025	1.5222	-1.01418	-1.09523	-1.50052	0.146693	0.287559	chr11	22625642	22813055	+	protein_coding	KNOWN	GAS2	HGNC:4167	GAS2	growth arrest specific 2			11p14.3	BC040470	gene with protein product
ENSG00000216901.1	2.79585	-1.14479	3.94064	-1.09499	8.09696	2.80661e-08	2.1129e-06	chr6	28176188	28176674	+	unprocessed_pseudogene	KNOWN	AL022393.7
ENSG00000168542.11	1.86592	0.637568	1.22835	-1.09246	1.83553	0.0790146	0.185575	chr2	188974320	189012746	+	protein_coding	KNOWN	COL3A1	HGNC:2201	COL3A1	collagen type III alpha 1 chain	EDS4A		2q32.2	X15332	gene with protein product
ENSG00000076864.18	1.68338	-0.592894	2.27628	-1.08955	3.20721	0.00381534	0.0184827	chr1	21596215	21669363	-	protein_coding	KNOWN	RAP1GAP	HGNC:9858	RAP1GAP	RAP1 GTPase activating protein	RAP1GA1	KIAA0474, RAP1GAP1, RAP1GAPII	1p36.12	BC054490	gene with protein product
ENSG00000101443.16	3.71516	4.29642	-0.581264	-1.08838	-0.866757	0.39477	0.574541	chr20	45469706	45481532	+	protein_coding	KNOWN	WFDC2	HGNC:15939	WFDC2	WAP four-disulfide core domain 2		HE4, WAP5, dJ461P17.6, EDDM4	20q13.12	X63187	gene with protein product	epididymal protein 4, human epididymis protein 4
ENSG00000267943.1	4.33018	4.09183	0.238359	-1.08713	0.809757	0.42614	0.603004	chr19	53007512	53013180	+	lincRNA	NOVEL	CTD-2620I22.3
ENSG00000080007.7	-0.148368	-2.98666	2.8383	-1.08706	3.36691	0.00258912	0.0136808	chr6	73394748	73417569	+	protein_coding	KNOWN	DDX43	HGNC:18677	DDX43	DEAD-box helicase 43		HAGE, DKFZp434H2114, CT13	6q13		gene with protein product	cancer/testis antigen 13
ENSG00000158869.9	0.782949	-2.83036	3.61331	-1.08272	5.93361	4.22785e-06	9.16892e-05	chr1	161215234	161220699	+	protein_coding	KNOWN	FCER1G	HGNC:3611	FCER1G	Fc fragment of IgE receptor Ig			1q23.3		gene with protein product	Fc epsilon receptor Ig
ENSG00000266969.1	1.2488	-0.451293	1.70009	-1.08115	0.838413	0.41018	0.589007	chr18	12984694	12991173	-	antisense	NOVEL	RP11-773H22.4
ENSG00000246283.2	0.0546359	-1.17544	1.23007	-1.08096	1.02833	0.31418	0.492816	chr15	42739118	42743202	+	lincRNA	NOVEL	CTD-2036P10.3
ENSG00000272625.1	0.542577	1.84995	-1.30737	-1.08084	-1.70891	0.10054	0.219357	chr18	2920966	2921685	+	antisense	NOVEL	RP11-737O24.5
ENSG00000267165.1	1.26152	-0.564696	1.82622	-1.08058	0.826086	0.416999	0.595402	chr18	11851414	11852751	-	antisense	NOVEL	RP11-78A19.3
ENSG00000139908.13	2.99864	-2.26393	5.26257	-1.08047	4.47563	0.000161865	0.00157286	chr14	24205697	24208362	+	protein_coding	KNOWN	TSSK4	HGNC:19825	TSSK4	testis specific serine kinase 4	C14orf20, STK22E		14q12	AF542390	gene with protein product	chromosome 14 open reading frame 20
ENSG00000237575.4	1.6715	-2.91763	4.58914	-1.08046	6.7606	5.80407e-07	2.01668e-05	chr17	28226563	28228065	+	transcribed_unprocessed_pseudogene	KNOWN	PYY2	HGNC:9749	PYY2	peptide YY 2 (pseudogene)			17q11.2	AF222904	pseudogene	seminalplasmin
ENSG00000203876.8	-0.518996	-0.410513	-0.108483	-1.07991	-0.135723	0.893187	0.94011	chr10	109940104	110008381	-	processed_transcript	KNOWN	ADD3-AS1	HGNC:48682	ADD3-AS1	ADD3 antisense RNA 1			10q25.1		RNA, long non-coding
ENSG00000271133.4	3.22077	2.87074	0.350031	-1.07828	0.757814	0.456036	0.627787	chr7	20328299	20331747	-	antisense	NOVEL	CTA-293F17.1
ENSG00000113231.12	1.09166	0.412412	0.679247	-1.07813	0.614655	0.544642	0.701737	chr5	77210449	77429807	+	protein_coding	KNOWN	PDE8B	HGNC:8794	PDE8B	phosphodiesterase 8B			5q13.3	AF079529	gene with protein product	High affinity cAMP-specific and IBMX-insensitive 3',5'-cyclic phosphodiesterase 8B
ENSG00000224097.5	2.85323	-2.19196	5.0452	-1.07516	6.1249	2.65282e-06	6.50376e-05	chr4	39480255	39481905	+	transcribed_processed_pseudogene	KNOWN	RP11-472B18.1
ENSG00000213839.4	1.6095	-1.28099	2.89049	-1.07468	2.80003	0.0100012	0.0385612	chr9	37885683	37886390	+	processed_pseudogene	KNOWN	TMX2P1	HGNC:49916	TMX2P1	thioredoxin related transmembrane protein 2 pseudogene 1			9p13.2		pseudogene
ENSG00000262533.1	0.0430715	-1.48643	1.5295	-1.07388	1.26287	0.218926	0.384036	chr17	2042900	2043425	-	antisense	NOVEL	RP11-667K14.4
ENSG00000211772.7	0.342502	2.2502	-1.9077	-1.07295	-2.77133	0.0106872	0.0406293	chr7	142670777	142802748	+	TR_C_gene	KNOWN	TRBC2	HGNC:12157	TRBC2	T cell receptor beta constant 2		TCRBC2	7q34	M12888	T cell receptor gene
ENSG00000251141.4	0.297778	1.01302	-0.715243	-1.07233	-1.5041	0.145772	0.286357	chr5	44744900	44808777	-	antisense	NOVEL	RP11-53O19.1
ENSG00000255240.4	-0.0686367	-1.64455	1.57591	-1.07039	2.21977	0.0362682	0.103427	chr11	58933643	59058659	-	antisense	NOVEL	RP11-142C4.6
ENSG00000142765.16	1.48469	0.656008	0.828685	-1.0697	1.56505	0.130834	0.265407	chr1	27342020	27353937	+	protein_coding	KNOWN	SYTL1	HGNC:15584	SYTL1	synaptotagmin like 1		SLP1, JFC1, FLJ14996, exophilin-7	1p36.11	AK027902	gene with protein product
ENSG00000277300.1	1.35511	-0.192673	1.54778	-1.06938	0.784495	0.440525	0.614611	chr11	130121672	130121780	-	miRNA	NOVEL	AP003041.1
ENSG00000179915.19	2.2859	1.68796	0.597932	-1.06933	1.24943	0.223715	0.390433	chr2	49918505	51032561	-	protein_coding	KNOWN	NRXN1	HGNC:8008	NRXN1	neurexin 1		KIAA0578, Hs.22998	2p16.3	AB011150	gene with protein product
ENSG00000165591.6	0.662472	0.824024	-0.161552	-1.06779	-0.336025	0.73981	0.84512	chrX	57286706	57489196	+	protein_coding	KNOWN	FAAH2	HGNC:26440	FAAH2	fatty acid amide hydrolase 2	AMDD	RP11-479E16.1, FLJ31204, FAAH-2	Xp11.21	AK055766	gene with protein product
ENSG00000248923.1	0.182995	-0.81217	0.995165	-1.06712	1.15353	0.260198	0.434497	chr5	134924648	134926459	-	processed_pseudogene	KNOWN	MTND5P11	HGNC:42273	MTND5P11	MT-ND5 pseudogene 11			5q31.1		pseudogene
ENSG00000237248.4	-0.517955	0.76729	-1.28524	-1.067	-1.54915	0.134603	0.270805	chr12	9240003	9243052	+	lincRNA	NOVEL	LINC00987	HGNC:48911	LINC00987	long intergenic non-protein coding RNA 987			12p13.31	AK126248	RNA, long non-coding
ENSG00000184357.4	-0.552721	-2.71472	2.162	-1.06536	3.58953	0.00149767	0.0089836	chr6	27866849	27867529	-	protein_coding	KNOWN	HIST1H1B
ENSG00000153823.17	1.55436	2.43635	-0.881993	-1.06383	-1.61303	0.119983	0.249856	chr2	228850526	229271285	-	protein_coding	KNOWN	PID1	HGNC:26084	PID1	phosphotyrosine interaction domain containing 1		NYGGF4, FLJ20701	2q36.3	AK096636	gene with protein product
ENSG00000267737.1	-2.01629	0.590088	-2.60638	-1.06286	-4.47896	0.00016051	0.00156376	chr17	78315729	78347798	+	lincRNA	NOVEL	AC061992.2
ENSG00000153832.10	0.949037	-2.79677	3.74581	-1.06219	5.21299	2.5221e-05	0.000372787	chr2	229922302	230013109	+	protein_coding	KNOWN	FBXO36	HGNC:27020	FBXO36	F-box protein 36		Fbx36, FLJ37592	2q36.3	BC033935	gene with protein product
ENSG00000269886.1	0.728541	-0.200809	0.929351	-1.06169	0.638957	0.528982	0.688815	chr3	9812762	9813097	-	antisense	NOVEL	RP11-266J6.2
ENSG00000230798.4	-2.55574	-2.25013	-0.305609	-1.06029	-0.37059	0.714236	0.827484	chr1	63320884	63324441	-	antisense	NOVEL	FOXD3-AS1	HGNC:40241	FOXD3-AS1	FOXD3 antisense RNA 1		pasFOXD3	1p31.3	KJ493778	RNA, long non-coding	FOXD3 promoter-associated antisense long non-coding RNA
ENSG00000270240.2	2.46949	-2.73323	5.20272	-1.06014	8.88179	5.28933e-09	5.9994e-07	chr17	35868967	35885863	+	antisense	NOVEL	AC015849.2
ENSG00000281491.1	2.77175	-2.61828	5.39003	-1.05993	6.24514	1.98306e-06	5.18588e-05	chr9	34985410	34989379	-	lincRNA	KNOWN	DNAJB5-AS1
ENSG00000272217.1	1.0079	-2.22017	3.22807	-1.05921	5.36382	1.72959e-05	0.000279321	chr6	33246075	33246856	-	lincRNA	NOVEL	XXbac-BPG157A10.21
ENSG00000213033.4	-3.57345	-1.16464	-2.4088	-1.05789	-3.60144	0.00145415	0.00876841	chr1	220266706	220267917	-	transcribed_processed_pseudogene	KNOWN	AURKAPS1
ENSG00000280385.1	1.17643	-0.349528	1.52596	-1.05664	0.753773	0.458413	0.629431	chr11	90193614	90198120	+	TEC	KNOWN	AP000648.5
ENSG00000249532.3	1.97158	-0.349526	2.32111	-1.05655	1.23092	0.230436	0.398848	chr4	112646476	112650051	-	antisense	NOVEL	RP11-148B6.1
ENSG00000121769.6	1.38722	1.04966	0.337562	-1.05606	0.550323	0.587251	0.733516	chr1	31365625	31376850	-	protein_coding	KNOWN	FABP3	HGNC:3557	FABP3	fatty acid binding protein 3	MDGI, FABP11	H-FABP, O-FABP	1p35.2	U57623	gene with protein product	mammary-derived growth inhibitor
ENSG00000228828.1	0.76451	-0.129013	0.893523	-1.05574	1.51189	0.143789	0.283395	chr10	37818606	37820982	-	processed_pseudogene	KNOWN	RP11-162G10.1
ENSG00000015520.13	1.69984	-4.22239	5.92222	-1.05554	6.36868	1.47305e-06	4.14287e-05	chr7	44512535	44541315	-	protein_coding	KNOWN	NPC1L1	HGNC:7898	NPC1L1	NPC1 like intracellular cholesterol transporter 1		SLC65A2	7p13		gene with protein product
ENSG00000265073.1	0.474303	-0.788242	1.26255	-1.0549	1.17249	0.252659	0.425214	chr17	28732963	28743102	-	antisense	NOVEL	AC010761.6
ENSG00000170458.12	1.0933	-3.34097	4.43426	-1.05459	4.65041	0.000104044	0.00109913	chr5	140631728	140633701	-	protein_coding	KNOWN	CD14	HGNC:1628	CD14	CD14 molecule			5q31.3		gene with protein product
ENSG00000257605.2	0.235577	-0.167206	0.402783	-1.0526	0.346116	0.732311	0.840723	chr12	53298655	53300314	-	antisense	NOVEL	RP11-680A11.5
ENSG00000187634.9	0.788893	-0.325637	1.11453	-1.05243	0.887315	0.38383	0.564294	chr1	924880	944581	+	protein_coding	KNOWN	SAMD11	HGNC:28706	SAMD11	sterile alpha motif domain containing 11		MGC45873	1p36.33	BC024295	gene with protein product
ENSG00000064655.17	3.8494	4.86785	-1.01846	-1.05231	-3.22081	0.00369214	0.0180265	chr20	46894624	47188844	+	protein_coding	KNOWN	EYA2	HGNC:3520	EYA2	EYA transcriptional coactivator and phosphatase 2		EAB1	20q13.12		gene with protein product
ENSG00000164484.10	1.28947	2.3808	-1.09134	-1.05053	-2.19992	0.0378177	0.10685	chr6	130365734	130443063	+	protein_coding	KNOWN	TMEM200A	HGNC:21075	TMEM200A	transmembrane protein 200A	KIAA1913	TTMC	6q23.1	AB067500	gene with protein product
ENSG00000265714.1	-2.75379	-2.85772	0.103929	-1.05014	0.109126	0.914022	0.952556	chr14	105859738	105859804	-	miRNA	NOVEL	AC246787.4
ENSG00000120055.7	0.740646	-0.283501	1.02415	-1.04982	1.13457	0.267908	0.442878	chr10	102449837	102451543	-	lincRNA	KNOWN	C10orf95	HGNC:25880	C10orf95	chromosome 10 open reading frame 95		FLJ14280	10q24.32	AK024342	gene with protein product
ENSG00000214944.8	3.58711	-0.479473	4.06658	-1.0497	7.80805	5.29596e-08	3.38805e-06	chr5	73626158	73941993	+	protein_coding	KNOWN	ARHGEF28	HGNC:30322	ARHGEF28	Rho guanine nucleotide exchange factor 28		RGNEF, p190RhoGEF, RIP2	5q13.2		gene with protein product
ENSG00000144852.15	0.366299	1.77873	-1.41243	-1.04858	-3.20082	0.00387464	0.0187153	chr3	119780484	119818485	+	protein_coding	KNOWN	NR1I2	HGNC:7968	NR1I2	nuclear receptor subfamily 1 group I member 2		ONR1, PXR, BXR, SXR, PAR2	3q13.33	AF061056	gene with protein product	pregnane X receptor, orphan nuclear receptor PXR
ENSG00000131080.13	2.07492	2.68909	-0.614169	-1.04793	-0.910891	0.371529	0.551815	chrX	66595637	66639298	-	protein_coding	KNOWN	EDA2R	HGNC:17756	EDA2R	ectodysplasin A2 receptor		XEDAR, EDA-A2R, EDAA2R, TNFRSF27	Xq12	AF298812	gene with protein product
ENSG00000102575.9	0.212036	1.67497	-1.46293	-1.04643	-2.05696	0.0508637	0.133013	chr19	11574660	11579008	-	protein_coding	KNOWN	ACP5	HGNC:124	ACP5	acid phosphatase 5, tartrate resistant		TRAP, HPAP	19p13.2	X14618	gene with protein product	tartrate-resistant acid phosphatase, human purple acid phosphatase
ENSG00000135324.5	2.24881	-0.119807	2.36861	-1.04609	4.07688	0.000443029	0.00344485	chr6	84033756	84090881	+	protein_coding	KNOWN	MRAP2	HGNC:21232	MRAP2	melanocortin 2 receptor accessory protein 2	C6orf117	bA51G5.2	6q14.2	AK090775	gene with protein product
ENSG00000106328.9	0.978336	-2.33075	3.30909	-1.04505	4.60712	0.000116079	0.00120001	chr7	127591409	127602144	+	protein_coding	KNOWN	FSCN3	HGNC:3961	FSCN3	fascin actin-bundling protein 3			7q32.1		gene with protein product
ENSG00000140506.15	2.1611	-2.10933	4.27043	-1.04465	5.59999	9.6135e-06	0.000174755	chr15	74812716	74825758	+	protein_coding	KNOWN	LMAN1L	HGNC:6632	LMAN1L	lectin, mannose binding 1 like		ERGL, ERGIC-53L	15q24.1	AF303398	gene with protein product
ENSG00000238120.1	2.24703	1.60465	0.642389	-1.04404	1.41519	0.170026	0.320094	chr22	45604432	45605621	-	antisense	NOVEL	CTA-941F9.9
ENSG00000261857.5	1.62348	-2.07485	3.69833	-1.04124	7.53468	9.75686e-08	5.17565e-06	chr19	40771648	40777490	+	protein_coding	KNOWN	MIA	HGNC:7076	MIA	MIA SH3 domain containing		CD-RAP	19q13.2	X75450	gene with protein product
ENSG00000182578.12	0.332014	1.16084	-0.828822	-1.04088	-1.32077	0.199197	0.359775	chr5	150053291	150113372	-	protein_coding	KNOWN	CSF1R	HGNC:2433	CSF1R	colony stimulating factor 1 receptor	FMS	C-FMS, CSFR, CD115	5q32	U63963	gene with protein product
ENSG00000273055.1	1.79814	-2.46057	4.2587	-1.04039	7.09865	2.63889e-07	1.12387e-05	chr7	107942116	107942740	+	antisense	NOVEL	CTB-13F3.1
ENSG00000118733.15	1.65009	1.83785	-0.187766	-2.023	-0.460938	0.649047	0.781857	chr1	101802574	101997030	-	protein_coding	KNOWN	OLFM3	HGNC:17990	OLFM3	olfactomedin 3		NOE3	1p21.1	AF397392	gene with protein product	optimedin
ENSG00000272275.1	1.72049	-3.09035	4.81084	-1.03975	6.31784	1.66443e-06	4.50986e-05	chr2	10767875	10770058	-	lincRNA	NOVEL	RP11-791G15.2
ENSG00000186628.11	1.70177	-0.316792	2.01856	-1.03797	2.16426	0.0407532	0.112975	chr15	82755362	82806070	-	protein_coding	KNOWN	FSD2	HGNC:18024	FSD2	fibronectin type III and SPRY domain containing 2	SPRYD1	RP11-127F21	15q25.2	AK122875	gene with protein product	minispryn
ENSG00000236754.4	2.39551	-2.36437	4.75988	-1.0378	6.99128	3.38425e-07	1.38207e-05	chr22	17580157	17589192	-	antisense	NOVEL	AC004019.13
ENSG00000199568.1	2.95653	-0.468875	3.4254	-1.036	5.39085	1.6168e-05	0.000263677	chr15	65296051	65296166	+	snRNA	KNOWN	RNU5A-1	HGNC:10211	RNU5A-1	RNA, U5A small nuclear 1	RNU5C, RNU5A	U5A, U5B1	15q22.31		RNA, small nuclear
ENSG00000228789.5	3.88904	3.72642	0.162621	-1.03489	0.578403	0.568451	0.718278	chr6	31053450	31059890	+	lincRNA	KNOWN	HCG22	HGNC:27780	HCG22	HLA complex group 22 (gene/pseudogene)		FLJ37114, PBMUCL2	6p21.33	AK094433	gene with protein product	panbronchiolitis related mucin-like 2
ENSG00000152818.17	1.6305	0.620416	1.01009	-1.03457	1.65451	0.111215	0.236254	chr6	144285701	144853034	+	protein_coding	KNOWN	UTRN	HGNC:12635	UTRN	utrophin	DMDL	DRP, DRP1	6q24.2	AK023675	gene with protein product
ENSG00000258479.4	2.66217	-0.689464	3.35163	-1.03382	4.6705	9.88922e-05	0.00106103	chr14	51333393	51365557	+	lincRNA	NOVEL	LINC00640	HGNC:44291	LINC00640	long intergenic non-protein coding RNA 640			14q22.1		RNA, long non-coding
ENSG00000175544.12	0.855027	-1.1122	1.96723	-1.03274	2.12612	0.0441194	0.119855	chr11	67452406	67460313	+	protein_coding	KNOWN	CABP4	HGNC:1386	CABP4	calcium binding protein 4		CSNB2B	11q13.2	AC005849	gene with protein product
ENSG00000267532.3	2.60262	0.294353	2.30827	-1.03099	1.60473	0.121805	0.252487	chr17	7015818	7019659	-	antisense	KNOWN	MIR497HG	HGNC:39523	MIR497HG	mir-497-195 cluster host gene		MIR195HG	17p13.1		RNA, long non-coding
ENSG00000070731.8	0.54023	-0.117363	0.657593	-1.03053	0.329948	0.74434	0.848576	chr17	76563710	76586956	-	protein_coding	KNOWN	ST6GALNAC2	HGNC:10867	ST6GALNAC2	ST6 N-acetylgalactosaminide alpha-2,6-sialyltransferase 2	SIAT7, SIAT7B, SIATL1	ST6GalNAII, STHM	17q25.1	U14550	gene with protein product
ENSG00000107611.13	2.3176	-0.549918	2.86751	-1.03023	4.47018	0.000164115	0.00158851	chr10	16823964	17129831	-	protein_coding	KNOWN	CUBN	HGNC:2548	CUBN	cubilin	MGA1	IFCR, gp280	10p13	AF034611	gene with protein product	intrinsic factor-cobalamin receptor
ENSG00000234145.1	0.87603	0.158678	0.717351	-1.02691	0.902472	0.375892	0.556079	chr13	47763460	47764606	+	processed_pseudogene	KNOWN	NAP1L4P3	HGNC:39738	NAP1L4P3	nucleosome assembly protein 1 like 4 pseudogene 3			13q14.2		pseudogene
ENSG00000214290.6	-2.69945	-0.571678	-2.12777	-1.02654	-2.9036	0.00785752	0.0322478	chr11	111298546	111308735	+	protein_coding	KNOWN	COLCA2	HGNC:26978	COLCA2	colorectal cancer associated 2	C11orf93	CASC13	11q23.1	BC042557	gene with protein product	cancer susceptibility candidate 13
ENSG00000276278.1	0.885589	-1.36688	2.25247	-1.02546	2.69292	0.0127944	0.0463705	chr15	84622015	84623237	-	antisense	NOVEL	RP11-182J1.3
ENSG00000232677.5	-0.76907	-2.83467	2.0656	-1.02448	3.46392	0.00204148	0.0114443	chr19	36313067	36331718	-	lincRNA	NOVEL	LINC00665	HGNC:44323	LINC00665	long intergenic non-protein coding RNA 665		CIP2A-BP	19q13.12	AI282277, BC041949, BU071001	RNA, long non-coding	CIP2A binding peptide
ENSG00000259407.1	-0.696041	-0.573777	-0.122264	-1.02335	-0.153726	0.879128	0.93239	chr15	85744109	85750281	-	antisense	NOVEL	RP11-158M2.3
ENSG00000117090.13	-3.83801	-0.218194	-3.61981	-1.02255	-3.67678	0.00120626	0.00760496	chr1	160608100	160647295	-	protein_coding	KNOWN	SLAMF1	HGNC:10903	SLAMF1	signaling lymphocytic activation molecule family member 1	SLAM	CD150	1q23.3	U33017	gene with protein product
ENSG00000163576.16	0.91166	-0.832979	1.74464	-1.02027	2.73433	0.011637	0.0432463	chr3	19879472	19947025	-	protein_coding	KNOWN	EFHB	HGNC:26330	EFHB	EF-hand domain family member B		FLJ25200, CFAP21	3p24.3	AK122616	gene with protein product	cilia and flagella associated protein 21
ENSG00000269604.1	0.693621	-0.245347	0.938968	-1.01783	0.523595	0.605425	0.748337	chr19	4791745	4795559	-	antisense	NOVEL	AC005523.2
ENSG00000266751.1	0.329286	-0.621766	0.951051	-1.01566	0.526326	0.603556	0.746695	chr5	134225757	134225852	+	miRNA	KNOWN	MIR3661	HGNC:38892	MIR3661	microRNA 3661		hsa-mir-3661	5q31.1		RNA, micro
ENSG00000250186.3	1.56408	-0.409175	1.97326	-1.01317	0.888218	0.383355	0.563817	chr17	49404081	49405197	+	antisense	NOVEL	RP11-1079K10.4
ENSG00000115594.10	4.04486	1.78607	2.2588	-1.01192	4.3252	0.000236766	0.00209574	chr2	102064544	102179874	+	protein_coding	KNOWN	IL1R1	HGNC:5993	IL1R1	interleukin 1 receptor type 1	IL1R, IL1RA	D2S1473, CD121A	2q11.2-q12.1	M27492	gene with protein product	interleukin-1 receptor, type I
ENSG00000166199.11	3.73592	1.67429	2.06163	-1.01121	2.80602	0.00986354	0.0382158	chr11	43880811	43920266	+	protein_coding	KNOWN	ALKBH3	HGNC:30141	ALKBH3	alkB homolog 3, alpha-ketoglutarate dependent dioxygenase		DEPC-1	11p11.2	AB042029	gene with protein product
ENSG00000186810.7	-3.14716	0.673314	-3.82047	-1.0109	-4.80181	7.09743e-05	0.000819475	chrX	71615916	71618517	-	protein_coding	KNOWN	CXCR3	HGNC:4540	CXCR3	C-X-C motif chemokine receptor 3	GPR9	CKR-L2, CMKAR3, IP10-R, MigR, CD183	Xq13.1	U32674	gene with protein product
ENSG00000180257.11	4.18101	4.18255	-0.00153952	-1.01012	-0.00725203	0.994274	0.996966	chr19	52949379	52962911	-	protein_coding	KNOWN	ZNF816	HGNC:26995	ZNF816	zinc finger protein 816	ZNF816A		19q13.41	BC063805	gene with protein product
ENSG00000274750.1	-1.85237	-2.48226	0.629889	-1.00794	0.94591	0.353744	0.534453	chr6	26225155	26225565	+	protein_coding	KNOWN	HIST1H3E
ENSG00000262621.3	1.92275	-0.7121	2.63485	-1.00781	1.46836	0.155162	0.299319	chr16	3365099	3486953	+	protein_coding	NOVEL	LA16c-306E5.2
ENSG00000237772.1	1.28432	-2.10591	3.39023	-1.00662	4.07281	0.000447592	0.00346587	chr2	138604510	138613167	+	lincRNA	NOVEL	AC092620.3
ENSG00000180549.7	-3.73536	-0.881875	-2.85348	-1.00633	-2.77305	0.0106448	0.0405187	chr9	137030174	137033010	-	protein_coding	KNOWN	FUT7	HGNC:4018	FUT7	fucosyltransferase 7			9q34.3	X78031, AB012668	gene with protein product	alpha (1,3) fucosyltransferase
ENSG00000240764.3	1.1545	-1.4831	2.6376	-1.00613	5.64589	8.58094e-06	0.000159884	chr5	141489121	141512979	+	protein_coding	KNOWN	PCDHGC5	HGNC:8718	PCDHGC5	protocadherin gamma subfamily C, 5		PCDH-GAMMA-C5	5q31.3	AF152526	protocadherin
ENSG00000241962.8	2.70588	0.424331	2.28155	-1.00467	4.03676	0.000490089	0.00373099	chr2	99141485	99322741	+	protein_coding	NOVEL	C2orf15	HGNC:28436	C2orf15	chromosome 2 open reading frame 15		MGC29762	2q11.2	BC021264	gene with protein product
ENSG00000258317.1	0.49656	-0.648675	1.14523	-1.00441	1.09852	0.283019	0.459852	chr12	56120033	56129619	-	antisense	NOVEL	RP11-603J24.5
ENSG00000163629.11	3.25915	3.9491	-0.68995	-1.00399	-1.52309	0.140977	0.279702	chr4	86594315	86815171	+	protein_coding	KNOWN	PTPN13	HGNC:9646	PTPN13	protein tyrosine phosphatase non-receptor type 13		PTP1E, PTP-BAS, PTPL1, PTP-BL	4q21.3		gene with protein product	APO-1/CD95 (Fas)-associated phosphatase
ENSG00000228252.7	-0.451633	-3.0582	2.60657	-1.00329	2.70214	0.0125276	0.0457239	chr3	130212823	130273806	+	unitary_pseudogene	KNOWN	COL6A4P2	HGNC:38501	COL6A4P2	collagen type VI alpha 4 pseudogene 2		COL6A4	3q22.1	BF593933	pseudogene	collagen, type VI, alpha 4
ENSG00000147100.8	-2.04242	-2.76082	0.718409	-1.00055	0.928882	0.36232	0.542431	chrX	74421461	74533917	+	protein_coding	KNOWN	SLC16A2	HGNC:10923	SLC16A2	solute carrier family 16 member 2	DXS128, AHDS, MRX22	XPCT, MCT8, MCT7	Xq13.2		gene with protein product
ENSG00000278847.1	-3.13433	-2.40763	-0.726696	-0.998659	-0.882013	0.386633	0.566849	chrY	2934406	2934771	-	lincRNA	NOVEL	RP11-414C23.1
ENSG00000178233.16	-1.64431	-0.676011	-0.968297	-0.998607	-1.35624	0.187812	0.344303	chr6	44270466	44307506	+	protein_coding	KNOWN	TMEM151B	HGNC:21315	TMEM151B	transmembrane protein 151B	C6orf137, TMEM193	bA444E17.5	6p21.1	AK126839	gene with protein product
ENSG00000238033.1	3.01847	2.74153	0.27694	-0.997854	0.611029	0.547	0.703384	chr7	22649960	22665533	-	lincRNA	NOVEL	AC002480.2
ENSG00000124104.17	-3.24028	-1.53178	-1.7085	-0.995496	-2.01925	0.0549162	0.141222	chr20	45833810	45843275	+	protein_coding	KNOWN	SNX21	HGNC:16154	SNX21	sorting nexin family member 21	C20orf161	dJ337O18.4, SNX-L	20q13.12	AK095851	gene with protein product
ENSG00000225778.4	2.72427	2.61691	0.107363	-0.99241	0.206632	0.838063	0.907993	chr10	11849608	11894700	-	antisense	NOVEL	PROSER2-AS1	HGNC:27343	PROSER2-AS1	PROSER2 antisense RNA 1			10p14		RNA, long non-coding
ENSG00000270405.1	-2.5398	-2.69672	0.156922	-0.992367	0.208249	0.836815	0.907587	chr7	152366763	152367015	+	processed_pseudogene	KNOWN	RP11-208G20.3
ENSG00000273335.1	-0.595098	-0.864694	0.269596	-0.992062	0.356164	0.72487	0.835841	chr18	9473421	9474006	-	lincRNA	NOVEL	RP11-61L19.2
ENSG00000164023.13	0.219105	1.77389	-1.55479	-0.991421	-2.18767	0.038804	0.108806	chr4	107824563	107915047	+	protein_coding	KNOWN	SGMS2	HGNC:28395	SGMS2	sphingomyelin synthase 2		MGC26963, SMS2	4q25	BC041369	gene with protein product
ENSG00000266865.5	1.06757	0.948808	0.118762	-0.989674	0.255814	0.800303	0.884035	chr17	31008497	31093127	+	transcribed_unprocessed_pseudogene	KNOWN	RP11-848P1.9
ENSG00000240583.9	3.15012	2.00804	1.14209	-0.989053	3.18033	0.00407071	0.0194605	chr7	30911855	30925516	+	protein_coding	KNOWN	AQP1	HGNC:633	AQP1	aquaporin 1 (Colton blood group)	CO	CHIP28	7p14.3	M77829	gene with protein product
ENSG00000180346.3	3.97783	4.43634	-0.45851	-0.987234	-1.73506	0.0957243	0.212236	chr4	89111500	89114899	+	protein_coding	KNOWN	TIGD2	HGNC:18333	TIGD2	tigger transposable element derived 2			4q22.1	AK027653	gene with protein product
ENSG00000250899.3	-4.06981	-1.34605	-2.72376	-0.98639	-3.51663	0.00179313	0.0103478	chr12	3041437	3044950	+	lincRNA	NOVEL	RP11-253E3.3
ENSG00000261604.1	1.24572	-0.211639	1.45736	-0.986338	0.629052	0.535335	0.69425	chr5	43287601	43290839	+	antisense	NOVEL	CTD-2636A23.2
ENSG00000276259.1	-0.75305	-1.64586	0.892812	-0.984221	0.800872	0.431166	0.607233	chr16	58522970	58523842	+	antisense	NOVEL	RP11-481J2.4
ENSG00000272982.1	-1.04388	-1.55402	0.510145	-2.21864	0.315259	0.755325	0.854701	chr1	111181374	111181491	-	antisense	NOVEL	RP5-1180E21.4
ENSG00000120332.14	2.93222	1.22334	1.70888	-0.983842	2.46149	0.0215148	0.0693254	chr1	175067858	175148066	+	protein_coding	KNOWN	TNN	HGNC:22942	TNN	tenascin N		TNW	1q25.1	AK127044	gene with protein product	tenascin-W, tenascin W
ENSG00000211976.2	4.6362	4.27318	0.36302	-0.983676	0.999586	0.327613	0.507221	chr14	106802694	106803233	-	IG_V_gene	KNOWN	IGHV3-73	HGNC:5623	IGHV3-73	immunoglobulin heavy variable 3-73			14q32.33	Z27508	immunoglobulin gene
ENSG00000158296.12	3.17268	-1.69093	4.86361	-0.982314	10.4169	2.54358e-10	7.78839e-08	chr20	46557823	46684467	-	protein_coding	KNOWN	SLC13A3	HGNC:14430	SLC13A3	solute carrier family 13 member 3		NADC3, SDCT2	20q13.12	AF154121	gene with protein product
ENSG00000271605.4	0.128626	2.15276	-2.02414	-0.98211	-3.48856	0.00192149	0.0109529	chr17	64449037	64468643	+	protein_coding	KNOWN	MILR1	HGNC:27570	MILR1	mast cell immunoglobulin like receptor 1	C17orf60	Allergin-1, MCA-32	17q23.3	BC053534	gene with protein product	allergy inhibitory receptor 1, mast cell antigen 32
ENSG00000109686.15	2.05896	0.632954	1.42601	-0.981341	1.29165	0.208941	0.371877	chr4	151102751	151325632	-	protein_coding	KNOWN	SH3D19	HGNC:30418	SH3D19	SH3 domain containing 19		DKFZp434D0215, EVE1, EBP, Kryn, SH3P19, Eve-1	4q31.3	BX647422	gene with protein product	EEN binding protein
ENSG00000235191.1	-0.0476443	-0.738701	0.691057	-0.976981	0.315074	0.755464	0.854721	chr19	48910930	48918891	-	antisense	NOVEL	NUCB1-AS1	HGNC:40419	NUCB1-AS1	NUCB1 antisense RNA 1			19q13.33		RNA, long non-coding
ENSG00000234377.6	0.647337	0.317127	0.33021	-0.976514	0.147059	0.88433	0.935345	chr13	77919689	78617328	+	antisense	KNOWN	RNF219-AS1
ENSG00000183250.10	-0.523894	0.199395	-0.723289	-0.975557	-1.3528	0.188891	0.345897	chr21	44932814	44939913	-	lincRNA	KNOWN	LINC01547	HGNC:15707	LINC01547	long intergenic non-protein coding RNA 1547	C21orf69, C21orf67		21q22.3	AY040088	RNA, long non-coding
ENSG00000273212.1	-1.18865	-1.1744	-0.0142549	-0.975003	-0.0131247	0.989638	0.994324	chr22	19456503	19456962	+	antisense	NOVEL	AC000068.10
ENSG00000233834.5	2.38673	2.84314	-0.456405	-0.973836	-0.690929	0.496326	0.662153	chr7	20217577	20221700	+	processed_transcript	NOVEL	AC005083.1
ENSG00000260977.1	0.525513	-2.9148	3.44031	-0.972954	5.82037	5.58092e-06	0.000111964	chr2	46777783	46780245	+	lincRNA	NOVEL	RP11-333I13.1
ENSG00000227082.1	2.75213	-1.34425	4.09638	-0.970525	5.26863	2.19405e-05	0.000338765	chr1	121396754	121463129	+	lincRNA	NOVEL	CH17-437K3.1
ENSG00000157999.5	0.461444	-1.39249	1.85394	-0.967405	2.35575	0.0271116	0.0823906	chr7	6031376	6036386	+	protein_coding	KNOWN	ANKRD61	HGNC:22467	ANKRD61	ankyrin repeat domain 61			7p22.1		gene with protein product
ENSG00000158482.9	0.416667	1.10234	-0.685674	-0.966584	-1.33295	0.195228	0.354196	chr16	21380173	21386064	+	unprocessed_pseudogene	KNOWN	SNX29P1	HGNC:31913	SNX29P1	sorting nexin 29 pseudogene 1	RUNDC2B		16p12.2	BC041583	pseudogene
ENSG00000183569.16	0.31467	0.554439	-0.239768	-0.965209	-0.237606	0.81423	0.893866	chr22	42553617	42574382	+	protein_coding	KNOWN	SERHL2	HGNC:29446	SERHL2	serine hydrolase like 2			22q13.2		gene with protein product
ENSG00000141447.15	-1.19356	-2.58746	1.3939	-0.965088	2.01212	0.0557138	0.142943	chr18	24162044	24397880	-	protein_coding	KNOWN	OSBPL1A	HGNC:16398	OSBPL1A	oxysterol binding protein like 1A	OSBPL1B	ORP-1, ORP1	18q11.2	AF392449, AF274714	gene with protein product
ENSG00000245970.2	0.714259	-0.13465	0.848908	-0.964931	0.419838	0.678387	0.80465	chr8	98041726	98044121	+	antisense	NOVEL	KB-1208A12.3
ENSG00000079215.12	0.571355	2.52095	-1.94959	-0.962295	-3.8921	0.000704741	0.00493706	chr5	36606355	36688334	+	protein_coding	KNOWN	SLC1A3	HGNC:10941	SLC1A3	solute carrier family 1 member 3		EAAT1, GLAST, EA6	5p13.2		gene with protein product	glutamate transporter variant EAAT1ex9skip
ENSG00000181798.2	1.35455	1.1982	0.15635	-0.961505	0.263105	0.794744	0.880974	chr2	231508426	231514339	-	lincRNA	KNOWN	LINC00471	HGNC:28668	LINC00471	long intergenic non-protein coding RNA 471	C2orf52	MGC43122	2q37.1	BC033054	RNA, long non-coding
ENSG00000029534.18	-3.54631	-1.07564	-2.47067	-0.961084	-3.58085	0.00153019	0.00913093	chr8	41653220	41896762	-	protein_coding	KNOWN	ANK1	HGNC:492	ANK1	ankyrin 1	ANK	SPH1	8p11.21	M28880	gene with protein product
ENSG00000138193.13	2.11551	0.863053	1.25246	-0.960581	1.12143	0.273347	0.449063	chr10	93993989	94332823	+	protein_coding	KNOWN	PLCE1	HGNC:17175	PLCE1	phospholipase C epsilon 1		KIAA1516, PLCE, NPHS3	10q23.33		gene with protein product	nephrosis type 3, phosphoinositide phospholipase C
ENSG00000279232.1	1.21041	-1.90359	3.114	-0.959203	2.98871	0.00643098	0.0277213	chr5	98792863	98795766	-	protein_coding	KNOWN	DKFZp434P228
ENSG00000136404.14	1.11473	2.31997	-1.20523	-0.957573	-2.52416	0.0187233	0.0621198	chr15	83107407	83144854	+	protein_coding	KNOWN	TM6SF1	HGNC:11860	TM6SF1	transmembrane 6 superfamily member 1			15q25.2	AF255922	gene with protein product
ENSG00000072071.15	2.44019	2.1451	0.295088	-0.956463	0.472301	0.641034	0.775071	chr19	14147743	14206187	-	protein_coding	KNOWN	LPHN1
ENSG00000127329.13	1.91749	1.20923	0.708263	-0.955326	0.518035	0.609239	0.751454	chr12	70515866	70637440	-	protein_coding	KNOWN	PTPRB	HGNC:9665	PTPRB	protein tyrosine phosphatase receptor type B	PTPB		12q15	X54131	gene with protein product
ENSG00000276231.3	-1.39975	-2.5983	1.19855	-0.954293	1.24818	0.224163	0.391033	chr17	8802723	8867677	-	protein_coding	KNOWN	PIK3R6	HGNC:27101	PIK3R6	phosphoinositide-3-kinase regulatory subunit 6	C17orf38	FLJ34500, HsT41028, p87PIKAP	17p13.1	AK091819	gene with protein product
ENSG00000273388.1	-2.09002	-2.71526	0.625239	-0.953259	1.09772	0.28336	0.460156	chr17	10291820	10317926	+	antisense	NOVEL	RP11-401O9.4
ENSG00000261193.1	-2.34434	-2.16651	-0.177831	-0.950798	-0.234647	0.816499	0.895236	chr16	88079161	88087383	-	lincRNA	NOVEL	RP11-863P13.5
ENSG00000254634.4	1.46885	-1.73803	3.20688	-0.950758	4.07639	0.000443573	0.00344729	chr16	29425800	29447026	-	unprocessed_pseudogene	KNOWN	SMG1P6	HGNC:49863	SMG1P6	SMG1 pseudogene 6			16p11.2		pseudogene
ENSG00000226167.1	-0.951785	-1.55004	0.598258	-2.12432	0.348721	0.730379	0.839531	chr1	113856635	113901237	+	antisense	NOVEL	AP4B1-AS1	HGNC:44114	AP4B1-AS1	AP4B1 antisense RNA 1			1p13.2	AK123199	RNA, long non-coding
ENSG00000235852.1	-0.28203	-0.23922	-0.0428104	-0.948268	-0.0486041	0.961642	0.979449	chr2	190880797	190882059	-	antisense	NOVEL	AC005540.3
ENSG00000163393.11	-0.251014	2.24629	-2.4973	-0.948217	-2.75215	0.0111698	0.0420286	chr1	115976498	116070054	+	protein_coding	KNOWN	SLC22A15	HGNC:20301	SLC22A15	solute carrier family 22 member 15		FLIPT1	1p13.1	AY145501	gene with protein product
ENSG00000109158.9	-2.19333	-1.73991	-0.453422	-0.947466	-0.813414	0.424082	0.60089	chr4	46918900	46994407	-	protein_coding	KNOWN	GABRA4	HGNC:4078	GABRA4	gamma-aminobutyric acid type A receptor subunit alpha4			4p12		gene with protein product	GABA(A) receptor, alpha 4
ENSG00000197646.7	-2.52747	-1.48849	-1.03898	-0.947194	-1.64755	0.112649	0.238442	chr9	5510570	5571254	+	protein_coding	KNOWN	PDCD1LG2	HGNC:18731	PDCD1LG2	programmed cell death 1 ligand 2		PD-L2, Btdc, PDL2, bA574F11.2, CD273, B7-DC	9p24.1	AF344424	gene with protein product	B7 dendritic cell molecule
ENSG00000148377.5	2.82558	-3.4993	6.32488	-0.946268	7.22352	1.97959e-07	9.13553e-06	chr10	1018907	1025859	-	protein_coding	KNOWN	IDI2	HGNC:23487	IDI2	isopentenyl-diphosphate delta isomerase 2		IPPI2	10p15.3	AF271725	gene with protein product
ENSG00000279319.1	-2.78848	-0.337136	-2.45134	-0.944701	-3.07287	0.00526605	0.0238082	chr18	44986109	44989203	+	TEC	KNOWN	RP11-693M3.1
ENSG00000149564.10	1.44838	-2.31278	3.76117	-0.944185	5.59237	9.79652e-06	0.000177332	chr11	124752583	124762290	-	protein_coding	KNOWN	ESAM	HGNC:17474	ESAM	endothelial cell adhesion molecule		W117m	11q24.2	AK075396	gene with protein product
ENSG00000126217.19	1.22779	-1.02459	2.25238	-0.944006	2.43127	0.022994	0.0729232	chr13	112894378	113099739	+	protein_coding	KNOWN	MCF2L	HGNC:14576	MCF2L	MCF.2 cell line derived transforming sequence like		KIAA0362, DBS, OST, ARHGEF14	13q34	AB002360	gene with protein product
ENSG00000050327.13	-3.85397	-1.74598	-2.10799	-0.943501	-2.8616	0.00866822	0.0347334	chr7	144355288	144380632	+	protein_coding	KNOWN	ARHGEF5	HGNC:13209	ARHGEF5	Rho guanine nucleotide exchange factor 5		TIM, TIM1, GEF5, P60	7q35	U02082	gene with protein product	transforming immortalized mammary oncogene, guanine nucleotide regulatory protein TIM, ephexin3
ENSG00000239494.2	1.1322	-1.46369	2.59589	-0.942493	5.7635	6.41908e-06	0.000125898	chr1	169859756	169860052	+	misc_RNA	KNOWN	RN7SL333P	HGNC:46349	RN7SL333P	RNA, 7SL, cytoplasmic 333, pseudogene			1q24.2		pseudogene
ENSG00000259674.1	-0.412545	1.68709	-2.09963	-0.942461	-3.94343	0.000619625	0.00445114	chr15	59406963	59408154	-	processed_pseudogene	KNOWN	RP11-356M20.1
ENSG00000234614.1	0.536686	1.8174	-1.28072	-0.94083	-2.15905	0.0411991	0.113827	chr1	151841877	151850385	+	antisense	NOVEL	AL450992.2
ENSG00000273300.1	-0.546393	-1.49468	0.948284	-0.940813	1.14368	0.264184	0.438863	chr22	19454179	19454605	+	antisense	NOVEL	AC000068.9
ENSG00000160221.15	0.545411	-0.0130967	0.558508	-0.940643	0.86021	0.398296	0.577451	chr21	44133605	44145723	+	protein_coding	KNOWN	C21orf33
ENSG00000260144.1	0.060942	-2.04445	2.10539	-0.937544	2.83212	0.00928385	0.0364023	chr15	72605183	72612326	+	unprocessed_pseudogene	KNOWN	RP11-361M10.3
ENSG00000160161.8	-0.877266	-1.34399	0.46672	-0.936388	0.758218	0.455798	0.627575	chr19	19538248	19546659	+	protein_coding	KNOWN	CILP2	HGNC:24213	CILP2	cartilage intermediate layer protein 2		MGC45771	19p13.11	AF542080	gene with protein product
ENSG00000140839.10	0.293348	-2.22016	2.51351	-0.935231	3.43575	0.00218769	0.0120821	chr16	74408270	74421953	-	protein_coding	KNOWN	CLEC18B	HGNC:33849	CLEC18B	C-type lectin domain family 18 member B	MRCL2		16q23.1	AY358373	gene with protein product
ENSG00000228318.3	1.16641	0.382894	0.783517	-0.934591	0.327482	0.74618	0.849697	chr21	41441056	41445708	-	antisense	NOVEL	AP001610.5
ENSG00000267030.1	-0.157623	-2.40751	2.24989	-0.931457	4.19198	0.000331457	0.0027433	chr19	4447304	4448217	+	antisense	NOVEL	CTB-50L17.7
ENSG00000277399.3	1.81244	-1.12421	2.93665	-0.930936	5.22729	2.43329e-05	0.000363434	chr17	38325530	38343847	-	protein_coding	KNOWN	GPR179	HGNC:31371	GPR179	G protein-coupled receptor 179	GPR158L1	CSNB1E	17q12		gene with protein product
ENSG00000205930.7	-0.275396	-2.14476	1.86936	-0.930397	2.93669	0.00727032	0.0305185	chr21	32772100	32893735	+	lincRNA	KNOWN	C21orf62-AS1	HGNC:1290	C21orf62-AS1	C21orf62 antisense RNA 1	C21orf49		21q22.11		RNA, long non-coding
ENSG00000116824.4	0.863312	1.89535	-1.03203	-2.24003	-1.5859	0.126022	0.258531	chr1	116754385	116769228	+	protein_coding	KNOWN	CD2	HGNC:1639	CD2	CD2 molecule	SRBC		1p13.1	BC033583	gene with protein product
ENSG00000085741.11	-1.19588	-2.52332	1.32744	-0.930281	1.26408	0.218501	0.383489	chr11	76186325	76210736	-	protein_coding	KNOWN	WNT11	HGNC:12776	WNT11	Wnt family member 11			11q13.5	Y12692	gene with protein product
ENSG00000137673.7	5.10569	4.96673	0.138958	-0.928185	0.248237	0.80609	0.888251	chr11	102520508	102530753	-	protein_coding	KNOWN	MMP7	HGNC:7174	MMP7	matrix metallopeptidase 7	MPSL1	PUMP-1	11q22.2	Z11887	gene with protein product	matrilysin
ENSG00000269292.1	1.37576	-0.317358	1.69312	-0.928083	0.94191	0.355746	0.536276	chr19	46609277	46610779	-	antisense	NOVEL	CTB-12A17.3
ENSG00000266049.1	0.342379	0.817086	-0.474707	-0.926774	-0.718191	0.479664	0.647274	chr18	2688564	2833065	-	antisense	NOVEL	RP11-703M24.5
ENSG00000063660.7	-3.68392	-2.35241	-1.33151	-0.926198	-1.83144	0.0796417	0.186452	chr2	240435671	240468078	+	protein_coding	KNOWN	GPC1	HGNC:4449	GPC1	glypican 1		glypican	2q37.3	AK095397	gene with protein product	glypican proteoglycan 1
ENSG00000176563.8	1.6019	-0.672045	2.27394	-0.925645	1.40427	0.173214	0.324526	chr17	42798792	42811587	+	protein_coding	KNOWN	CNTD1	HGNC:26847	CNTD1	cyclin N-terminal domain containing 1	CNTD	FLJ40137	17q21.2-q21.31	AK097456	gene with protein product
ENSG00000171236.9	0.45483	1.45526	-1.00043	-0.924813	-1.68122	0.10586	0.22737	chr19	4536409	4540474	-	protein_coding	KNOWN	LRG1	HGNC:29480	LRG1	leucine rich alpha-2-glycoprotein 1		LRG	19p13.3		gene with protein product	leucine rich alpha 2 glycoprotein
ENSG00000254681.5	-2.15415	-2.50114	0.346988	-0.920871	0.451958	0.655411	0.786472	chr16	18374521	18401940	-	transcribed_unprocessed_pseudogene	KNOWN	PKD1P5	HGNC:30069	PKD1P5	polycystin 1, transient receptor potential channel interacting pseudogene 5			16p12.3		pseudogene
ENSG00000155254.11	-0.14799	1.26744	-1.41543	-0.920017	-2.47772	0.020757	0.067467	chr10	97713173	97718152	+	protein_coding	KNOWN	MARVELD1	HGNC:28674	MARVELD1	MARVEL domain containing 1	MRVLDC1	MGC4415, GB14, FLJ23440, FLJ22343, bA548K23.8	10q24.2	BC004995	gene with protein product	occludin
ENSG00000204815.7	-0.368139	0.805959	-1.1741	-0.919876	-1.8543	0.0761892	0.18061	chr17	41930635	41965651	+	protein_coding	KNOWN	TTC25
ENSG00000187033.8	0.941582	2.00154	-1.05996	-0.919503	-2.48055	0.0206273	0.0671479	chr3	169911572	169939175	+	protein_coding	KNOWN	SAMD7	HGNC:25394	SAMD7	sterile alpha motif domain containing 7		DKFZp686E1583	3q26.2	BX537903	gene with protein product
ENSG00000165895.16	4.25684	4.0645	0.192343	-0.919047	0.784095	0.440755	0.614636	chr11	100687653	100991937	+	protein_coding	KNOWN	ARHGAP42	HGNC:26545	ARHGAP42	Rho GTPase activating protein 42	TMEM133	FLJ32810, GRAF3, AD031	11q22.1		gene with protein product
ENSG00000117407.15	1.4576	-2.06673	3.52433	-0.918157	6.68069	7.00741e-07	2.3109e-05	chr1	43933320	43937241	+	protein_coding	KNOWN	ARTN	HGNC:727	ARTN	artemin		NBN, EVN, ENOVIN	1p34.1	AF109401	gene with protein product	neublastin, neurotrophic factor
ENSG00000260423.1	2.39364	0.481644	1.91199	-0.918018	3.64247	0.00131355	0.00808749	chr12	9367464	9397617	+	lincRNA	NOVEL	RP13-735L24.1
ENSG00000270392.2	-1.23915	-2.01523	0.776082	-2.67428	0.644297	0.525573	0.68627	chr1	120432204	120434052	-	transcribed_processed_pseudogene	KNOWN	PFN1P2	HGNC:24298	PFN1P2	profilin 1 pseudogene 2	C1orf152	COAS3	1p11.2	AF345651	pseudogene
ENSG00000249509.1	1.32838	-0.0945909	1.42297	-0.917444	2.72049	0.0120122	0.0443862	chr4	112515385	112546881	+	antisense	NOVEL	RP11-402J6.1
ENSG00000205663.5	-3.62076	-2.27769	-1.34307	-0.916825	-1.96764	0.0609251	0.153114	chrX	3891438	3920746	-	lincRNA	NOVEL	RP11-706O15.5
ENSG00000158089.13	2.07871	3.19513	-1.11642	-0.916446	-2.20778	0.0371969	0.105457	chr2	30910467	31155202	-	protein_coding	KNOWN	GALNT14	HGNC:22946	GALNT14	polypeptide N-acetylgalactosaminyltransferase 14		GalNac-T10, FLJ12691, GalNac-T14	2p23.1	AB078144	gene with protein product	polypeptide GalNAc transferase 14
ENSG00000256690.1	0.406337	-0.780183	1.18652	-0.913719	1.09449	0.284746	0.461601	chr11	62832234	62834043	+	antisense	NOVEL	RP11-727F15.9
ENSG00000228060.1	3.12018	0.0932511	3.02693	-0.912946	1.4207	0.168436	0.318133	chr1	39565160	39573203	+	antisense	NOVEL	RP11-69E11.8
ENSG00000265496.3	1.39655	-0.0800023	1.47656	-0.912223	0.696278	0.493031	0.659291	chr18	49487339	49491878	+	antisense	KNOWN	MIR1539	HGNC:35383	MIR1539	microRNA 1539	MIRN1539	hsa-mir-1539	18q21.1		RNA, micro
ENSG00000258230.2	-2.55297	0.18882	-2.74179	-0.912044	-3.82574	0.000832078	0.00563771	chr12	101773114	101773755	-	transcribed_processed_pseudogene	KNOWN	RP11-511H9.3
ENSG00000167207.10	0.100329	1.23898	-1.13865	-0.911479	-1.65718	0.11067	0.235396	chr16	50693603	50733077	+	protein_coding	KNOWN	NOD2	HGNC:5331	NOD2	nucleotide binding oligomerization domain containing 2	IBD1, CARD15	BLAU, CD, PSORAS1, CLR16.3, NLRC2	16q12.1	AF178930	gene with protein product	nucleotide-binding oligomerization domain, leucine rich repeat and CARD domain containing 2, NOD-like receptor C2, NLR family, CARD domain containing 2
ENSG00000154917.9	-2.15678	-2.33691	0.180132	-0.91021	0.25864	0.798147	0.883157	chr3	133824239	133895836	-	protein_coding	KNOWN	RAB6B	HGNC:14902	RAB6B	RAB6B, member RAS oncogene family			3q22.1	AF166492	gene with protein product
ENSG00000274259.2	-1.43619	-1.21522	-0.22097	-0.909068	-0.17799	0.860245	0.921245	chr6	33437363	33454453	-	antisense	NOVEL	XXbac-BPG294E21.9
ENSG00000234818.1	2.63082	0.197516	2.43331	-0.906945	1.31424	0.201352	0.36232	chr2	10589166	10604830	+	antisense	NOVEL	AC092687.5
ENSG00000269526.1	4.40687	4.5487	-0.141831	-0.905556	-0.376919	0.70959	0.824471	chr19	53013921	53016122	+	protein_coding	KNOWN	ERVV-1	HGNC:26501	ERVV-1	endogenous retrovirus group V member 1, envelope		FLJ32214, HERV-V1, ENVV1	19q13.41	AK056776, BC104018, BC104019	gene with protein product
ENSG00000108556.7	0.830659	-1.33779	2.16845	-0.900577	3.10182	0.0049144	0.0225605	chr17	4897774	4903074	-	protein_coding	KNOWN	CHRNE	HGNC:1966	CHRNE	cholinergic receptor nicotinic epsilon subunit		ACHRE	17p13.2	X66403	gene with protein product	acetylcholine receptor, nicotinic, epsilon (muscle)
ENSG00000267283.1	-0.508671	-1.16901	0.660334	-0.899135	0.919591	0.367057	0.547683	chr19	1989401	1990370	+	processed_transcript	NOVEL	AC005306.3
ENSG00000277610.1	0.465708	-0.542666	1.00837	-0.897979	1.61072	0.120488	0.250627	chr1	120942600	120942763	+	snRNA	KNOWN	RNVU1-20	HGNC:48325	RNVU1-20	RNA, variant U1 small nuclear 20		vU1.20, RNU1-110	1q21.2 not on reference assembly		RNA, small nuclear
ENSG00000147576.14	2.76715	-2.45862	5.22577	-0.897785	8.56726	1.02238e-08	9.63367e-07	chr8	66430185	66471601	+	protein_coding	KNOWN	ADHFE1	HGNC:16354	ADHFE1	alcohol dehydrogenase iron containing 1		FLJ32430	8q13.1	AK056992	gene with protein product	hydroxyacid-oxoacid transhydrogenase
ENSG00000080166.14	4.29299	0.687683	3.60531	-0.896572	8.21153	2.18857e-08	1.76339e-06	chr13	94436808	94479682	-	protein_coding	KNOWN	DCT	HGNC:2709	DCT	dopachrome tautomerase	TYRP2		13q32.1	D17547	gene with protein product	dopachrome delta-isomerase, L-dopachrome isomerase
ENSG00000185664.13	0.0376834	-0.316305	0.353988	-0.894685	0.325965	0.747313	0.85047	chr12	55954105	55973317	-	protein_coding	KNOWN	PMEL	HGNC:10880	PMEL	premelanosome protein	SIL, SILV	D12S53E, SI, Pmel17, gp100	12q13.2	AK092881	gene with protein product
ENSG00000243704.3	-3.25787	-2.277	-0.980869	-0.892771	-1.29811	0.206746	0.369282	chr17	1604374	1604672	-	misc_RNA	KNOWN	RN7SL105P	HGNC:46121	RN7SL105P	RNA, 7SL, cytoplasmic 105, pseudogene			17p13.3		pseudogene
ENSG00000237094.10	0.707525	1.47511	-0.767582	-0.892625	-1.73844	0.0951175	0.211268	chr1	365389	501617	-	lincRNA	NOVEL	RP4-669L17.10
ENSG00000148737.14	0.498275	-0.349473	0.847748	-0.892614	0.822698	0.418885	0.596817	chr10	112950250	113167678	+	protein_coding	KNOWN	TCF7L2	HGNC:11641	TCF7L2	transcription factor 7 like 2	TCF4	TCF-4	10q25.2-q25.3	X62871	gene with protein product
ENSG00000144488.13	0.341415	-1.47478	1.8162	-0.892236	3.13942	0.00449122	0.0210324	chr2	238100157	238133287	+	protein_coding	KNOWN	ESPNL	HGNC:27937	ESPNL	espin like		FLJ42568	2q37.3	AK124559	gene with protein product
ENSG00000236833.1	-0.229281	-2.13714	1.90785	-0.891697	3.16005	0.00427412	0.020187	chr3	197660565	197665757	-	lincRNA	NOVEL	AC024560.2
ENSG00000180772.6	4.5437	4.31809	0.225604	-0.891672	0.660216	0.515484	0.678482	chrX	116170722	116174972	+	protein_coding	KNOWN	AGTR2	HGNC:338	AGTR2	angiotensin II receptor type 2		AT2, MRX88	Xq23	AY324607	gene with protein product
ENSG00000235033.6	4.75925	3.0164	1.74285	-0.890586	3.5363	0.0017082	0.00998525	chr6	39881804	39900071	-	antisense	NOVEL	RP11-61I13.3
ENSG00000225963.6	-0.41688	0.199056	-0.615936	-0.890337	-0.359333	0.72253	0.833852	chr2	230121370	230174223	+	antisense	NOVEL	AC009950.2
ENSG00000276488.1	-1.32074	-1.24121	-0.0795284	-0.889104	-0.0748077	0.940996	0.967811	chr19	55612490	55613097	-	antisense	NOVEL	CTD-2537I9.18
ENSG00000173261.7	2.4436	-0.279444	2.72305	-0.888634	4.52862	0.000141565	0.00140866	chr5	146084386	146104369	-	protein_coding	KNOWN	PLAC8L1	HGNC:31746	PLAC8L1	PLAC8 like 1			5q32		gene with protein product
ENSG00000247228.2	1.3701	-0.255586	1.62569	-0.88807	1.0185	0.318729	0.497588	chr16	70156340	70173448	-	antisense	NOVEL	RP11-296I10.3
ENSG00000078795.15	-0.051092	0.0997116	-0.150804	-0.886918	-0.0759786	0.940074	0.967397	chr5	137887968	137942747	+	protein_coding	KNOWN	PKD2L2	HGNC:9012	PKD2L2	polycystin 2 like 2, transient receptor potential cation channel		TRPP5	5q31.2	AF118125	gene with protein product	transient receptor potential cation channel subfamily P member 5
ENSG00000180764.13	0.988252	0.897077	0.0911748	-0.886034	0.132629	0.895607	0.941531	chr10	93958191	93961540	-	transcribed_processed_pseudogene	KNOWN	PIPSL	HGNC:23733	PIPSL	PIP5K1A and PSMD4 like (pseudogene)	PSMD4P2, PIP5K1L1	PIP5K1A-PSMD4, PIP5K1P3	10q23.33	BC068549	pseudogene
ENSG00000235016.1	1.63151	-0.161835	1.79334	-0.885174	0.781415	0.442299	0.615642	chr3	50116022	50156085	-	antisense	NOVEL	SEMA3F-AS1	HGNC:40518	SEMA3F-AS1	SEMA3F antisense RNA 1		RBM5-AS1	3p21.31	AK125500	RNA, long non-coding
ENSG00000166523.6	2.53541	4.13389	-1.59848	-0.884428	-3.40302	0.00237038	0.0128018	chr12	8533305	8540963	-	protein_coding	KNOWN	CLEC4E	HGNC:14555	CLEC4E	C-type lectin domain family 4 member E	CLECSF9	MINCLE	12p13.31	AB024718	gene with protein product	Macrophage-inducible C-type lectin
ENSG00000213210.4	-4.02322	-1.18623	-2.83699	-0.881389	-3.85139	0.000780377	0.0053465	chr7	148580401	148580799	+	processed_pseudogene	KNOWN	AC005229.5
ENSG00000254521.5	-2.16247	-2.08622	-0.0762475	-0.879034	-0.0941373	0.925792	0.958552	chr19	51491357	51501789	-	protein_coding	KNOWN	SIGLEC12	HGNC:15482	SIGLEC12	sialic acid binding Ig like lectin 12	SIGLECL1	SLG, S2V, Siglec-XII, Siglec-12, Siglec-L1	19q13.41	AF282256	gene with protein product
ENSG00000235078.1	0.155217	0.355247	-0.200031	-0.878402	-0.242732	0.810302	0.891261	chr2	3519275	3523197	+	antisense	NOVEL	AC142528.1
ENSG00000008283.14	-0.258124	1.0115	-1.26962	-0.878217	-2.17979	0.0394502	0.110121	chr17	63432304	63446378	-	protein_coding	KNOWN	CYB561	HGNC:2571	CYB561	cytochrome b561		FRRS2, CYB561A1	17q23.3		gene with protein product	ferric-chelate reductase 2, cytochrome b561 family, member A1
ENSG00000147606.7	2.28998	-0.24016	2.53014	-0.878192	5.07019	3.60925e-05	0.000486957	chr8	91209494	91398152	+	protein_coding	KNOWN	SLC26A7	HGNC:14467	SLC26A7	solute carrier family 26 member 7		SUT2	8q21.3	AF331521	gene with protein product	Anion exchange transporter
ENSG00000074660.14	1.39219	-1.68049	3.07269	-0.877674	3.70374	0.00112806	0.00722818	chr17	1633858	1645747	-	protein_coding	KNOWN	SCARF1	HGNC:16820	SCARF1	scavenger receptor class F member 1		SREC, KIAA0149, SREC1	17p13.3	D63483	gene with protein product	scavenger receptor expressed by endothelial cells, acetyl LDL receptor
ENSG00000267924.1	4.05976	4.76578	-0.706016	-0.874873	-1.27761	0.213767	0.377492	chr19	23817599	23874701	-	lincRNA	NOVEL	RP11-255H23.4
ENSG00000155158.19	1.2933	1.00114	0.292165	-0.87338	0.365879	0.717703	0.830081	chr9	15163622	15307360	-	protein_coding	KNOWN	TTC39B	HGNC:23704	TTC39B	tetratricopeptide repeat domain 39B	C9orf52	FLJ33868	9p22.3	AK091187	gene with protein product
ENSG00000215481.7	2.85876	-2.27607	5.13483	-0.872893	5.87195	4.91712e-06	0.000102082	chr22	24632915	24653356	+	transcribed_unprocessed_pseudogene	KNOWN	BCRP3	HGNC:1016	BCRP3	BCR pseudogene 3	BCR3, BCRL6, BCRL3		22q11.23		pseudogene
ENSG00000260075.1	-2.45305	-2.72218	0.269135	-0.872281	0.402439	0.69097	0.813362	chr17	46372855	46487141	+	unprocessed_pseudogene	KNOWN	NSFP1	HGNC:31405	NSFP1	N-ethylmaleimide-sensitive factor pseudogene 1	NSFP		17q21.31		pseudogene
ENSG00000180616.7	-3.29685	-1.9672	-1.32965	-0.871222	-1.91053	0.0682437	0.165972	chr17	73165012	73176633	+	protein_coding	KNOWN	SSTR2	HGNC:11331	SSTR2	somatostatin receptor 2			17q25.1		gene with protein product
ENSG00000100767.14	0.616548	-0.385759	1.00231	-0.869934	1.41807	0.169194	0.31912	chr14	73237497	73274640	+	protein_coding	KNOWN	PAPLN	HGNC:19262	PAPLN	papilin, proteoglycan like sulfated glycoprotein		MGC50452	14q24.2	BC042057	gene with protein product
ENSG00000228775.6	-1.10735	-2.18423	1.07688	-0.869217	1.41235	0.170851	0.321026	chr7	141704338	141738346	-	antisense	NOVEL	WEE2-AS1	HGNC:48669	WEE2-AS1	WEE2 antisense RNA 1			7q34		RNA, long non-coding
ENSG00000211674.2	-1.28216	-1.63204	0.349876	-0.86756	0.536904	0.596341	0.741203	chr22	22893692	22893818	+	IG_J_gene	KNOWN	IGLJ1	HGNC:5863	IGLJ1	immunoglobulin lambda joining 1			22q11.22	X04457	immunoglobulin gene
ENSG00000173083.13	-2.81943	-0.931344	-1.88808	-0.867521	-2.27279	0.0324063	0.0948454	chr4	83292461	83335153	-	protein_coding	KNOWN	HPSE	HGNC:5164	HPSE	heparanase		HPA, HSE1, HPSE1	4q21.23	AF144325	gene with protein product
ENSG00000241549.7	-2.11102	-1.63451	-0.476512	-0.865659	-0.747627	0.462043	0.632478	chr6	26871484	26956554	-	transcribed_unprocessed_pseudogene	KNOWN	GUSBP2	HGNC:18792	GUSBP2	GUSB pseudogene 2	SMAC3L2, GUSBL1	bA239L20.5, bA239L20.1, SMA3-L, bGLU-Lp, SMAC3L	6p22.2		pseudogene
ENSG00000099937.9	-2.1596	-1.55446	-0.605142	-0.864414	-0.912159	0.370876	0.551199	chr22	20773879	20787720	+	protein_coding	KNOWN	SERPIND1	HGNC:4838	SERPIND1	serpin family D member 1	HCF2	HC-II, HLS2, HC2, D22S673	22q11.21	M12849	gene with protein product	heparin cofactor II, heparin cofactor 2
ENSG00000234449.2	-0.858781	1.46213	-2.32091	-0.864297	-3.84651	0.000789956	0.00539152	chrX	3853010	3882317	-	lincRNA	NOVEL	RP11-706O15.3
ENSG00000280035.1	-0.436963	-1.87243	1.43547	-0.862188	1.80096	0.0844554	0.194429	chr8	141224288	141226947	-	TEC	KNOWN	RP11-10J21.2
ENSG00000092421.15	-0.847247	-1.38288	0.535634	-0.861853	0.372206	0.713049	0.826557	chr5	116443616	116574934	-	protein_coding	KNOWN	SEMA6A	HGNC:10738	SEMA6A	semaphorin 6A	SEMAQ	KIAA1368, SEMA6A1, SEMA, HT018	5q23.1	AB037789	gene with protein product	sema VIa
ENSG00000255121.2	-0.980635	1.17882	-2.15946	-0.861772	-4.09581	0.000422396	0.00331905	chr11	118994824	118998004	-	lincRNA	KNOWN	RP11-110I1.12
ENSG00000136574.16	0.930806	0.903123	0.0276823	-0.861354	0.0404355	0.968085	0.982855	chr8	11676959	11760002	+	protein_coding	KNOWN	GATA4	HGNC:4173	GATA4	GATA binding protein 4			8p23.1	AK097060	gene with protein product
ENSG00000236404.7	2.56518	-0.894788	3.45997	-0.861014	4.34248	0.000226651	0.00202545	chr9	2422702	2643359	-	antisense	NOVEL	VLDLR-AS1	HGNC:49621	VLDLR-AS1	VLDLR antisense RNA 1		lincRNA-VLDLR	9p24.2	AK092343, BC004474	RNA, long non-coding
ENSG00000204613.9	5.03561	4.39205	0.643559	-0.860547	2.43338	0.0228878	0.0726658	chr6	30151945	30160934	-	protein_coding	KNOWN	TRIM10	HGNC:10072	TRIM10	tripartite motif containing 10	RNF9	RFB30, HERF1	6p22.1	Y07829	gene with protein product
ENSG00000090530.8	4.7394	4.81143	-0.0720327	-0.856898	-0.304455	0.76344	0.859851	chr3	189956728	190122437	-	protein_coding	KNOWN	P3H2	HGNC:19317	P3H2	prolyl 3-hydroxylase 2	LEPREL1	FLJ10718, MLAT4	3q28		gene with protein product	procollagen-proline 3-dioxygenase 2
ENSG00000268204.1	-2.42488	-2.37177	-0.053112	-0.853768	-0.0850957	0.9329	0.963327	chr19	7633766	7636990	-	antisense	NOVEL	CTD-3214H19.6
ENSG00000273137.1	1.70864	-1.17701	2.88565	-0.85314	3.40055	0.00238472	0.0128374	chr22	50208461	50209542	-	antisense	NOVEL	RP3-402G11.28
ENSG00000048540.13	2.58457	4.11585	-1.53128	-0.851776	-2.68718	0.012963	0.046839	chr12	16548373	16610594	-	protein_coding	KNOWN	LMO3	HGNC:6643	LMO3	LIM domain only 3	RBTNL2	Rhom-3, DAT1	12p12.3	BC026311	gene with protein product
ENSG00000178093.13	-1.83481	-1.23966	-0.595152	-0.851643	-1.0076	0.323828	0.503177	chr19	19512418	19515685	-	protein_coding	KNOWN	TSSK6	HGNC:30410	TSSK6	testis specific serine kinase 6		SSTK, FLJ24002, CT72	19p13.11	AK172841	gene with protein product	cancer/testis antigen 72
ENSG00000118298.9	0.296664	-1.93589	2.23255	-2.3734	1.89012	0.0710396	0.171096	chr1	150257159	150265078	+	protein_coding	KNOWN	CA14	HGNC:1372	CA14	carbonic anhydrase 14			1q21.2	AB025904	gene with protein product
ENSG00000164675.9	0.14077	-0.764012	0.904782	-0.850863	1.44218	0.162344	0.309173	chr7	123452400	123535077	-	protein_coding	KNOWN	IQUB	HGNC:21995	IQUB	IQ motif and ubiquitin domain containing		FLJ35834	7q31.32	AK093153	gene with protein product
ENSG00000250673.1	1.2055	-2.20464	3.41013	-0.849797	5.23348	2.39587e-05	0.000358923	chr4	146224557	146229056	+	lincRNA	NOVEL	RP11-6L6.2
ENSG00000246308.1	2.60696	-0.970716	3.57767	-0.848624	7.61546	8.13662e-08	4.70095e-06	chr11	10809297	10822931	+	antisense	NOVEL	RP11-685M7.3
ENSG00000161270.18	2.3351	-3.82591	6.16101	-0.848308	7.12844	2.46355e-07	1.07104e-05	chr19	35825964	35869287	-	protein_coding	KNOWN	NPHS1	HGNC:7908	NPHS1	NPHS1 adhesion molecule, nephrin		CNF, NPHN	19q13.12		gene with protein product
ENSG00000237187.7	0.950416	0.832191	0.118225	-0.847771	0.284881	0.778211	0.87016	chr5	93409359	93585648	-	antisense	NOVEL	NR2F1-AS1	HGNC:48622	NR2F1-AS1	NR2F1 antisense RNA 1		FLJ42709	5q15	BC010610, DA718791	RNA, long non-coding
ENSG00000169752.15	-0.0734406	-0.219193	0.145752	-0.845705	0.0935708	0.926237	0.958784	chr15	75935969	76059795	-	protein_coding	KNOWN	NRG4	HGNC:29862	NRG4	neuregulin 4		HRG4	15q24.2	BC017568	gene with protein product
ENSG00000258424.1	1.85364	-0.464702	2.31835	-0.845379	0.942697	0.355352	0.535958	chr14	90402523	90405235	-	antisense	NOVEL	RP11-471B22.2
ENSG00000137731.12	-3.82403	-0.943709	-2.88032	-0.843484	-4.07131	0.000449277	0.00347711	chr11	117800844	117828698	-	protein_coding	KNOWN	FXYD2	HGNC:4026	FXYD2	FXYD domain containing ion transport regulator 2	ATP1G1, HOMG2	MGC12372	11q23.3	AF241236	gene with protein product
ENSG00000179846.8	1.33173	-2.32837	3.66009	-0.843318	5.46779	1.33483e-05	0.000228438	chr19	45149750	45160150	-	protein_coding	KNOWN	NKPD1	HGNC:24739	NKPD1	NTPase KAP family P-loop domain containing 1		FLJ33600	19q13.32	AK090919	gene with protein product
ENSG00000145451.11	0.039706	1.68223	-1.64252	-0.841808	-2.58133	0.0164747	0.0563754	chr4	174636914	174829314	-	protein_coding	KNOWN	GLRA3	HGNC:4328	GLRA3	glycine receptor alpha 3			4q34.1	AF017724	gene with protein product
ENSG00000206567.8	0.573084	-0.86785	1.44093	-0.838533	1.14506	0.263623	0.438273	chr3	10006418	10011209	-	lincRNA	NOVEL	AC022007.5
ENSG00000164136.15	0.859947	1.85315	-0.993205	-0.837282	-1.63094	0.116129	0.243978	chr4	141636599	141733987	+	protein_coding	KNOWN	IL15	HGNC:5977	IL15	interleukin 15		IL-15, MGC9721	4q31.21	U14407	gene with protein product
ENSG00000124507.9	-1.37763	-2.53011	1.15248	-0.837259	1.338	0.1936	0.351928	chr6	34466061	34535231	+	protein_coding	KNOWN	PACSIN1	HGNC:8570	PACSIN1	protein kinase C and casein kinase substrate in neurons 1		SDPI	6p21.3	AB037800	gene with protein product	syndapin I
ENSG00000265168.1	-0.378244	-1.25385	0.875605	-0.836001	0.437329	0.665834	0.79463	chr17	28573117	28574243	+	antisense	NOVEL	RP11-192H23.5
ENSG00000228192.6	-0.0340116	0.176781	-0.210792	-0.835517	-0.282556	0.779971	0.871076	chr1	42834681	42846422	-	antisense	NOVEL	RP11-342M1.3
ENSG00000135519.6	-1.37414	-0.788924	-0.585221	-0.834628	-0.775207	0.445887	0.618636	chr12	49539157	49558308	+	protein_coding	KNOWN	KCNH3	HGNC:6252	KCNH3	potassium voltage-gated channel subfamily H member 3		Kv12.2, BEC1, elk2	12q13.12	AB022696	gene with protein product
ENSG00000196935.7	0.754745	1.55623	-0.801484	-0.832334	-1.15279	0.260499	0.434778	chr12	63844293	64162221	+	protein_coding	KNOWN	SRGAP1	HGNC:17382	SRGAP1	SLIT-ROBO Rho GTPase activating protein 1		KIAA1304, ARHGAP13	12q14.2	AB037725	gene with protein product
ENSG00000250075.4	2.64932	-2.44055	5.08987	-0.829977	6.15845	2.44555e-06	6.09605e-05	chr4	67417305	67468251	-	lincRNA	NOVEL	RP11-584P21.2
ENSG00000279092.1	1.25336	-0.0592714	1.31263	-0.829499	2.55893	0.017324	0.0584753	chr15	34415450	34420273	-	TEC	KNOWN	RP11-1H8.5
ENSG00000091428.16	1.47498	1.38369	0.0912881	-0.829195	0.18542	0.854478	0.918163	chr2	172735274	173052893	+	protein_coding	KNOWN	RAPGEF4	HGNC:16626	RAPGEF4	Rap guanine nucleotide exchange factor 4		cAMP-GEFII, CGEF2	2q31.1	U78516	gene with protein product	cAMP-regulated guanine nucleotide exchange factor II, exchange protein directly activated by cAMP 2
ENSG00000128591.14	0.407478	-1.26501	1.67248	-0.828138	1.8561	0.0759226	0.18015	chr7	128830377	128859274	+	protein_coding	KNOWN	FLNC	HGNC:3756	FLNC	filamin C	FLN2	ABP-280, ABPL	7q32.1	AB208865	gene with protein product	actin binding protein 280, gamma filamin
ENSG00000259384.5	1.10419	-2.78736	3.89155	-0.826772	4.30295	0.000250458	0.00219479	chr17	63917200	63918838	-	protein_coding	KNOWN	GH1	HGNC:4261	GH1	growth hormone 1		GH-N, GHN, GH, hGH-N	17q23.3	M13438	gene with protein product	pituitary growth hormone, somatotropin
ENSG00000251323.2	0.257076	-0.13196	0.389036	-0.824754	0.775181	0.445903	0.618636	chr11	78423982	78429836	-	lincRNA	NOVEL	RP11-452H21.4
ENSG00000273837.1	-3.37768	-1.40104	-1.97663	-0.823194	-2.35907	0.0269172	0.081967	chr19	51639478	51639931	-	sense_intronic	NOVEL	LLNLR-470E3.1
ENSG00000134548.8	3.52835	-3.07274	6.60109	-0.821616	13.1675	2.1783e-12	5.41528e-09	chr12	21526307	21537377	+	protein_coding	KNOWN	SPX	HGNC:28139	SPX	spexin hormone	C12orf39	MGC10946, NPQ, spexin	12p12.1	AK027273	gene with protein product	neuropeptide Q
ENSG00000000938.11	1.00165	1.05728	-0.055628	-0.819395	-0.111143	0.912439	0.951735	chr1	27612064	27635277	-	protein_coding	KNOWN	FGR	HGNC:3697	FGR	FGR proto-oncogene, Src family tyrosine kinase	SRC2	c-fgr, p55c-fgr	1p35.3	BC064382	gene with protein product
ENSG00000275294.3	4.60449	-1.45798	6.06246	-0.816598	10.6614	1.61129e-10	6.00446e-08	chr13	27178263	27251288	-	lincRNA	NOVEL	RP11-428O18.6
ENSG00000178163.6	4.19834	4.75398	-0.555641	-0.814901	-1.87127	0.0737095	0.176302	chr4	10439874	10457410	-	protein_coding	KNOWN	ZNF518B	HGNC:29365	ZNF518B	zinc finger protein 518B		KIAA1729	4p16.1	AB051516	gene with protein product
ENSG00000254995.4	-1.0343	-2.27259	1.23829	-0.814309	1.70446	0.101379	0.220736	chr20	58651434	58715410	+	protein_coding	KNOWN	STX16-NPEPL1	HGNC:41993	STX16-NPEPL1	STX16-NPEPL1 readthrough (NMD candidate)			20q13.32		readthrough
ENSG00000166292.10	-1.09534	1.39652	-2.49186	-0.81393	-4.89366	5.6293e-05	0.00069062	chr17	55719627	55732121	-	protein_coding	KNOWN	TMEM100	HGNC:25607	TMEM100	transmembrane protein 100		FLJ10970, FLJ37856	17q22	AK001832	gene with protein product
ENSG00000128242.11	2.70761	-0.288861	2.99647	-0.813914	4.39011	0.00020094	0.00184548	chr22	30554635	30574587	-	protein_coding	KNOWN	GAL3ST1	HGNC:24240	GAL3ST1	galactose-3-O-sulfotransferase 1		CST	22q12.2	D88667	gene with protein product	cerebroside (3' phosphoadenylylsulfate:galactosylceramide 3') sulfotransferase
ENSG00000136542.7	3.36047	4.39961	-1.03914	-0.812449	-2.67457	0.013341	0.0479069	chr2	157257598	157314211	+	protein_coding	KNOWN	GALNT5	HGNC:4127	GALNT5	polypeptide N-acetylgalactosaminyltransferase 5		GalNAc-T5	2q24.1	AJ245539	gene with protein product	polypeptide GalNAc transferase 5
ENSG00000232022.5	1.84716	-1.04842	2.89558	-0.812242	6.56901	9.13003e-07	2.84712e-05	chr1	46432129	46445521	+	transcribed_unprocessed_pseudogene	KNOWN	FAAHP1	HGNC:50679	FAAHP1	fatty acid amide hydrolase pseudogene 1	LINC00505	FAAH-OUT	1p33		pseudogene
ENSG00000073861.2	1.80584	3.30552	-1.49968	-0.812137	-2.3956	0.0248609	0.0773969	chr17	47733244	47746119	+	protein_coding	KNOWN	TBX21	HGNC:11599	TBX21	T-box transcription factor 21		TBLYM, T-bet	17q21.32	AF093098	gene with protein product
ENSG00000226332.2	0.239566	-1.11238	1.35195	-0.809822	1.11381	0.276537	0.452774	chr20	62305432	62306325	-	antisense	NOVEL	RP11-157P1.4
ENSG00000115457.8	0.112214	-1.80666	1.91888	-0.808719	1.53713	0.137513	0.275025	chr2	216632828	216664436	+	protein_coding	KNOWN	IGFBP2	HGNC:5471	IGFBP2	insulin like growth factor binding protein 2	IBP2		2q35		gene with protein product
ENSG00000148942.13	4.03639	0.65678	3.37961	-0.807496	6.04599	3.21371e-06	7.53057e-05	chr11	26667019	26723427	-	protein_coding	KNOWN	SLC5A12	HGNC:28750	SLC5A12	solute carrier family 5 member 12		MGC52019, SMCT2	11p14.2	BC049207	gene with protein product
ENSG00000226803.6	0.326599	-0.613567	0.940166	-0.806656	0.724991	0.475559	0.643606	chr6	57114894	57174236	-	antisense	NOVEL	RP11-203B9.4
ENSG00000224645.1	-0.515012	-1.65608	1.14107	-2.46099	0.913363	0.370255	0.550801	chr1	151340648	151341966	+	antisense	NOVEL	RP11-126K1.8
ENSG00000261096.1	0.968555	-2.10244	3.071	-0.80484	5.12878	3.11521e-05	0.000436012	chr2	231809846	231812352	+	sense_overlapping	NOVEL	RP11-690I21.2
ENSG00000264558.1	1.74943	0.0180718	1.73136	-0.804358	0.789886	0.437431	0.612081	chr17	47682417	47682683	-	antisense	NOVEL	RP11-138C9.1
ENSG00000278434.1	-2.25866	-2.62485	0.366194	-0.804147	0.616822	0.543236	0.701022	chr16	4532216	4533670	-	sense_intronic	NOVEL	RP11-709D24.8
ENSG00000278350.1	-1.12758	-1.21488	0.0872965	-0.80385	0.141236	0.888878	0.937694	chr5	1569421	1569533	-	miRNA	NOVEL	AC091849.1
ENSG00000233308.1	0.145028	1.50495	-1.35992	-0.803515	-2.93151	0.00735945	0.0308123	chr3	191213291	191234605	-	antisense	NOVEL	OSTN-AS1	HGNC:41250	OSTN-AS1	OSTN antisense RNA 1			3q28		RNA, long non-coding
ENSG00000254893.4	0.746982	-0.162814	0.909796	-0.802906	1.30302	0.205093	0.367133	chr5	76173632	76174183	-	processed_pseudogene	KNOWN	RP11-466P24.2
ENSG00000204604.8	4.7526	4.30139	0.451202	-0.801561	1.94175	0.0641526	0.158715	chr19	52838008	52857649	-	protein_coding	KNOWN	ZNF468	HGNC:33105	ZNF468	zinc finger protein 468			19q13.41	AK023558	gene with protein product
ENSG00000112309.9	1.85717	0.448563	1.40861	-0.801449	0.741359	0.465763	0.635542	chr6	70856679	70957038	-	protein_coding	KNOWN	B3GAT2	HGNC:922	B3GAT2	beta-1,3-glucuronyltransferase 2		GlcAT-S	6q13	AB075843	gene with protein product	glucuronosyltransferase S, galactosylgalactosylxylosylprotein 3-beta-glucuronosyltransferase 2
ENSG00000135540.10	1.30798	1.07989	0.228094	-0.80081	0.603552	0.551878	0.706128	chr6	138422043	138692571	-	protein_coding	KNOWN	NHSL1	HGNC:21021	NHSL1	NHS like 1	C6orf63	bA43P8.1, KIAA1357	6q24.1	AB037778	gene with protein product
ENSG00000118307.17	1.65576	0.456724	1.19904	-0.800186	2.37665	0.025909	0.0796779	chr12	25108420	25195162	-	protein_coding	KNOWN	CASC1
ENSG00000109927.8	2.01573	-1.73845	3.75418	-0.799714	6.91222	4.06842e-07	1.57008e-05	chr11	121101173	121191493	+	protein_coding	KNOWN	TECTA	HGNC:11720	TECTA	tectorin alpha	DFNA12, DFNA8, DFNB21		11q23.3	AF055136	gene with protein product
ENSG00000248734.2	1.84624	-0.0732076	1.91945	-0.799232	1.4175	0.169357	0.319346	chr5	96784777	96785999	+	antisense	NOVEL	CTD-2260A17.1
ENSG00000273305.1	1.40658	0.659644	0.746938	-0.799214	1.40259	0.173709	0.32525	chr2	95537969	95538469	+	lincRNA	NOVEL	RP11-440D17.4
ENSG00000255949.1	-0.815647	-1.42459	0.608947	-0.79911	0.523352	0.605592	0.748441	chr11	67431367	67435399	-	antisense	NOVEL	AP003419.16
ENSG00000259661.1	-0.719001	-0.263878	-0.455123	-0.797596	-0.212175	0.833786	0.905531	chr15	90920218	90921186	-	antisense	NOVEL	AC068831.15
ENSG00000271105.1	-0.796177	-0.396825	-0.399352	-0.797076	-0.590507	0.560443	0.712006	chr16	25069570	25070109	+	processed_pseudogene	KNOWN	SCML2P2	HGNC:44330	SCML2P2	SCML2 pseudogene 2			16p12.1		pseudogene
ENSG00000146453.11	2.53185	-1.40409	3.93594	-0.796975	7.82286	5.12493e-08	3.34806e-06	chr6	159800249	159820704	+	protein_coding	KNOWN	PNLDC1	HGNC:21185	PNLDC1	PARN like ribonuclease domain containing exonuclease 1		FLJ40240, dJ195P10.2, Trimmer	6q25.3	AK097559	gene with protein product
ENSG00000215007.3	-0.505159	-0.358201	-0.146959	-0.796783	-0.187633	0.852763	0.917186	chrX	107351650	107352843	-	processed_pseudogene	KNOWN	DNAJA1P3	HGNC:39339	DNAJA1P3	DnaJ heat shock protein family (Hsp40) member A1 pseudogene 3			Xq22.3		pseudogene
ENSG00000158321.14	1.84834	1.2783	0.570032	-0.796355	1.19024	0.245743	0.417013	chr7	69598919	70793068	+	protein_coding	KNOWN	AUTS2	HGNC:14262	AUTS2	activator of transcription and developmental regulator AUTS2		KIAA0442, FBRSL2	7q11.22	AF326917	gene with protein product
ENSG00000125355.14	-0.319939	1.09552	-1.41546	-0.795431	-2.47071	0.021081	0.0682077	chrX	120258650	120311556	-	protein_coding	KNOWN	TMEM255A	HGNC:26086	TMEM255A	transmembrane protein 255A	FAM70A	FLJ20716	Xq24	BC047054	gene with protein product
ENSG00000185022.10	0.353518	1.16314	-0.809621	-0.794825	-1.68781	0.104572	0.225547	chr22	38200767	38216511	+	protein_coding	KNOWN	MAFF	HGNC:6780	MAFF	MAF bZIP transcription factor F		hMafF	22q13.1	AJ010857	gene with protein product
ENSG00000103150.5	4.01037	3.12955	0.880821	-0.794549	1.93687	0.0647768	0.159808	chr16	83899126	83927026	+	protein_coding	KNOWN	MLYCD	HGNC:7150	MLYCD	malonyl-CoA decarboxylase		MCD, hMCD	16q23.3	AF153679	gene with protein product
ENSG00000181227.3	1.78212	-1.11152	2.89364	-0.794381	3.40364	0.00236676	0.0127932	chr1	75743423	75744776	-	processed_pseudogene	KNOWN	RP4-682C21.2
ENSG00000261332.1	0.368845	-0.0415366	0.410381	-0.7935	0.257342	0.799137	0.883643	chr16	30498766	30499554	-	antisense	NOVEL	RP11-297C4.1
ENSG00000211966.2	-3.09166	-1.85538	-1.23628	-0.792655	-1.38217	0.179816	0.334082	chr14	106578744	106579236	-	IG_V_gene	KNOWN	IGHV5-51	HGNC:5659	IGHV5-51	immunoglobulin heavy variable 5-51			14q32.33	M99686	immunoglobulin gene
ENSG00000233222.2	-1.14292	-1.74094	0.59802	-2.58049	0.481313	0.63471	0.770581	chr1	153750983	153752176	-	antisense	NOVEL	RP11-216N14.9
ENSG00000171115.3	4.14995	0.739112	3.41083	-0.792252	6.75334	5.90412e-07	2.0342e-05	chr7	150450630	150479392	+	protein_coding	KNOWN	GIMAP8	HGNC:21792	GIMAP8	GTPase, IMAP family member 8		DKFZp667I133, hIAN6, IAN9	7q36.1	AL834361	gene with protein product	immune-associated nucleotide-binding protein 9
ENSG00000092969.10	1.66174	-1.7123	3.37405	-0.791761	5.63615	8.79018e-06	0.000162766	chr1	218346235	218444619	+	protein_coding	KNOWN	TGFB2	HGNC:11768	TGFB2	transforming growth factor beta 2			1q41	M19154	gene with protein product	prepro-transforming growth factor beta-2
ENSG00000260743.1	0.863358	-1.75432	2.61768	-0.791481	4.37475	0.000208898	0.00189906	chr3	179340322	179341887	+	lincRNA	NOVEL	RP11-255C15.3
ENSG00000007384.14	1.01346	-0.912364	1.92582	-0.790913	2.57632	0.0166612	0.0567663	chr16	58059	76355	-	protein_coding	KNOWN	RHBDF1	HGNC:20561	RHBDF1	rhomboid 5 homolog 1	C16orf8	EGFR-RS, FLJ2235, Dist1, iRhom1	16p13.3	BC014425	gene with protein product
ENSG00000255443.1	2.28703	0.305057	1.98198	-0.790434	0.90792	0.373065	0.553298	chr11	35210343	35214985	-	antisense	NOVEL	RP1-68D18.4
ENSG00000203907.8	-2.73146	-2.08642	-0.645039	-0.790348	-0.778523	0.443969	0.616987	chr6	73368555	73395133	-	protein_coding	KNOWN	OOEP	HGNC:21382	OOEP	oocyte expressed protein	C6orf156	Em:AC019205.2, KHDC2	6q13	BC024931	gene with protein product	KH homology domain containing 2
ENSG00000281103.1	-1.14162	0.289494	-1.43112	-0.789212	-2.56111	0.0172396	0.0582576	chr7	38341577	38378804	+	antisense	KNOWN	TRG-AS1	HGNC:48974	TRG-AS1	T cell receptor gamma locus antisense RNA 1			7p14.1		RNA, long non-coding	TRG antisense RNA 1
ENSG00000203819.6	-0.988226	-2.19656	1.20833	-0.789194	1.71998	0.0984764	0.216407	chr1	149850193	149850772	-	processed_pseudogene	KNOWN	HIST2H2BC
ENSG00000235989.3	1.84184	2.32161	-0.479771	-0.78782	-0.649427	0.52231	0.68342	chr22	30922308	30932449	+	antisense	KNOWN	MORC2-AS1	HGNC:26662	MORC2-AS1	MORC2 antisense RNA 1	C22orf27, NCRNA00325	FLJ35801	22q12.2	AK093120	RNA, long non-coding
ENSG00000233524.1	1.59559	-0.426496	2.02208	-0.786113	3.69249	0.00116007	0.00738342	chr13	20747035	20748057	-	processed_pseudogene	KNOWN	RANP8	HGNC:39863	RANP8	RAN pseudogene 8			13q12.11		pseudogene
ENSG00000157017.14	1.93789	-1.4831	3.42099	-0.784771	4.45297	0.000171415	0.00162863	chr3	10285675	10292947	-	protein_coding	KNOWN	GHRL	HGNC:18129	GHRL	ghrelin and obestatin prepropeptide		MTLRP, ghrelin, obestatin	3p25.3	AF296558	gene with protein product	prepro-appetite regulatory hormone
ENSG00000196421.6	1.09058	-1.80494	2.89552	-0.784536	4.00866	0.000525981	0.00393786	chr20	64034344	64039962	+	lincRNA	KNOWN	LINC00176
ENSG00000231793.4	-0.267875	-0.878402	0.610527	-0.783348	1.12071	0.273646	0.449374	chr11	67612653	67616257	-	unitary_pseudogene	KNOWN	DOC2GP	HGNC:37962	DOC2GP	double C2 domain gamma, pseudogene			11q13.2		pseudogene
ENSG00000259976.1	0.929477	-1.11324	2.04272	-0.782961	3.5829	0.00152242	0.00910271	chr3	114314501	114316179	-	lincRNA	NOVEL	RP11-553L6.5
ENSG00000162654.8	3.57314	3.71376	-0.140616	-0.782878	-0.412526	0.683664	0.807654	chr1	89181148	89198932	-	protein_coding	KNOWN	GBP4	HGNC:20480	GBP4	guanylate binding protein 4		Mpa2	1p22.2	AF288814	gene with protein product
ENSG00000131044.15	1.40173	0.573248	0.828485	-0.782715	1.70813	0.100687	0.219645	chr20	31870702	31944963	+	protein_coding	KNOWN	TTLL9	HGNC:16118	TTLL9	tubulin tyrosine ligase like 9	C20orf125	dJ310O13.1	20q11	AL031658	gene with protein product
ENSG00000111181.11	4.56375	-3.06936	7.63312	-0.781822	11.3523	4.60153e-11	2.74362e-08	chr12	190077	214570	-	protein_coding	KNOWN	SLC6A12	HGNC:11045	SLC6A12	solute carrier family 6 member 12		BGT-1	12p13.33	L42300	gene with protein product	betaine/GABA transporter-1
ENSG00000235128.1	-3.04529	-1.12281	-1.92248	-0.780353	-2.6639	0.0136692	0.048803	chr2	126679622	126680420	+	processed_pseudogene	KNOWN	AC013474.4
ENSG00000132872.10	-3.39138	-1.00407	-2.38731	-0.779131	-3.30923	0.00297988	0.0152221	chr18	43267878	43277650	-	protein_coding	KNOWN	SYT4	HGNC:11512	SYT4	synaptotagmin 4		KIAA1342, HsT1192	18q12.3	BC036538	gene with protein product
ENSG00000110076.17	0.526748	-0.861926	1.38867	-0.778872	2.00198	0.0568653	0.145218	chr11	64606174	64723188	-	protein_coding	KNOWN	NRXN2	HGNC:8009	NRXN2	neurexin 2			11q13.1		gene with protein product	neurexin II
ENSG00000188760.9	-0.675819	-1.14488	0.469065	-0.778429	0.699693	0.490934	0.657371	chr2	219543663	219550595	+	protein_coding	KNOWN	TMEM198	HGNC:33704	TMEM198	transmembrane protein 198		MGC99813, TMEM198A	2q35	BC068567	gene with protein product
ENSG00000229780.1	-0.630191	-1.47848	0.848286	-2.17529	0.568906	0.574775	0.722919	chr1	154553609	154555017	+	antisense	NOVEL	UBE2Q1-AS1	HGNC:40722	UBE2Q1-AS1	UBE2Q1 antisense RNA 1			1q21.3	AW070285	RNA, long non-coding
ENSG00000274963.1	2.63054	-2.1505	4.78104	-0.776539	9.84778	7.5712e-10	1.63063e-07	chr1	150568971	150569269	-	misc_RNA	NOVEL	Metazoa_SRP
ENSG00000276250.1	1.87422	-1.8477	3.72191	-0.775307	4.79535	7.2141e-05	0.000831015	chr17	30803654	30804077	+	antisense	NOVEL	CTD-2349P21.12
ENSG00000185008.16	-2.2824	-0.785202	-1.4972	-0.77509	-1.69993	0.102239	0.221831	chr3	75906695	77649964	+	protein_coding	KNOWN	ROBO2	HGNC:10250	ROBO2	roundabout guidance receptor 2		KIAA1568	3p12.3	AF040991	gene with protein product
ENSG00000234290.2	1.38911	-0.0856271	1.47474	-0.775065	2.76276	0.0109002	0.0412697	chr5	132468890	132473043	-	antisense	NOVEL	AC116366.6
ENSG00000138640.13	-0.100339	2.26264	-2.36298	-0.77481	-4.30476	0.000249319	0.00218864	chr4	88725955	89111398	-	protein_coding	KNOWN	FAM13A	HGNC:19367	FAM13A	family with sequence similarity 13 member A	FAM13A1	KIAA0914, ARHGAP48	4q22.1	AB020721	gene with protein product
ENSG00000233672.5	1.09159	1.48033	-0.388739	-0.774368	-0.752157	0.459366	0.630449	chr13	50862172	50910764	-	antisense	NOVEL	RNASEH2B-AS1	HGNC:39967	RNASEH2B-AS1	RNASEH2B antisense RNA 1			13q14.3		RNA, long non-coding
ENSG00000274267.1	-0.593728	-3.00818	2.41446	-0.773937	3.92512	0.000648755	0.00462033	chr6	26031650	26032060	-	protein_coding	KNOWN	HIST1H3B
ENSG00000268583.1	1.87219	-0.380581	2.25278	-0.772697	3.72074	0.00108132	0.00698963	chr19	48204083	48213154	+	antisense	NOVEL	CTC-453G23.8
ENSG00000226674.7	4.77324	4.52779	0.24545	-0.771503	0.982476	0.335794	0.516228	chr2	144667967	145262988	+	lincRNA	NOVEL	TEX41	HGNC:48667	TEX41	testis expressed 41		DKFZp686O1327, LINC00953	2q22.3	BC043549	RNA, long non-coding	long intergenic non-protein coding RNA 953
ENSG00000267469.1	-1.17319	-0.715454	-0.457738	-0.770621	-0.224018	0.824664	0.90015	chr19	3052910	3053724	+	antisense	NOVEL	AC005944.2
ENSG00000223756.5	3.21868	3.42568	-0.207003	-0.770075	-0.491042	0.627915	0.765432	chr11	3380961	3408978	+	transcribed_unprocessed_pseudogene	KNOWN	TSSC2	HGNC:12384	TSSC2	tumor suppressing subtransferable candidate 2 (pseudogene)			11p15.4		pseudogene	tumor-supressing STF cDNA 2, asparagine-linked glycosylation 1 homolog (yeast, beta-1,4-mannosyltransferase) (ALG1) pseudogene
ENSG00000260303.1	0.019243	2.66688	-2.64764	-0.769274	-5.01158	4.18251e-05	0.000545923	chr4	146052604	146056762	-	lincRNA	NOVEL	RP11-203B7.2
ENSG00000089163.4	-2.18359	-1.41403	-0.769561	-0.765473	-1.27873	0.213378	0.377011	chr12	120302316	120313249	+	protein_coding	KNOWN	SIRT4	HGNC:14932	SIRT4	sirtuin 4		SIR2L4	12q24.31	AF083109	gene with protein product
ENSG00000126778.8	-3.50805	-1.6584	-1.84965	-0.763897	-2.4181	0.0236676	0.0745067	chr14	60643415	60658259	-	protein_coding	KNOWN	SIX1	HGNC:10887	SIX1	SIX homeobox 1	DFNA23		14q23.1	X91868	gene with protein product
ENSG00000218565.2	-1.32171	-1.43109	0.109387	-0.762669	0.161182	0.873317	0.929671	chr6	139338018	139339580	+	processed_pseudogene	KNOWN	RP11-12A2.1
ENSG00000117707.14	4.54853	5.28539	-0.736858	-0.758885	-1.98532	0.0588039	0.148955	chr1	213983181	214041502	+	protein_coding	KNOWN	PROX1	HGNC:9459	PROX1	prospero homeobox 1			1q32.3	U44060	gene with protein product
ENSG00000177025.3	-0.334309	-4.29939	3.96508	-0.757669	4.94142	4.99074e-05	0.000626722	chr19	57958437	57974534	-	protein_coding	KNOWN	C19orf18	HGNC:28642	C19orf18	chromosome 19 open reading frame 18		MGC41906	19q13.43	BC033933	gene with protein product
ENSG00000160097.14	-2.87418	-1.09122	-1.78296	-0.756374	-2.13173	0.0436088	0.118863	chr1	32862268	32872482	-	protein_coding	KNOWN	FNDC5	HGNC:20240	FNDC5	fibronectin type III domain containing 5		FRCP2	1p35.1	AK092102	gene with protein product	irisin
ENSG00000187486.5	-0.392973	1.48558	-1.87856	-0.756185	-3.69119	0.00116383	0.00739786	chr11	17385859	17389331	-	protein_coding	KNOWN	KCNJ11	HGNC:6257	KCNJ11	potassium inwardly rectifying channel subfamily J member 11		Kir6.2, BIR	11p15.1	D50582	gene with protein product	ATP-sensitive inward rectifier potassium channel 11, beta-cell inward rectifier
ENSG00000261916.1	-0.0448725	-1.83117	1.7863	-0.753824	2.00087	0.0569932	0.145444	chr17	3601761	3602272	-	sense_intronic	NOVEL	RP11-235E17.4
ENSG00000256185.1	-0.0158854	-0.519642	0.503756	-0.753485	0.677549	0.504622	0.669089	chr12	26335864	26336950	-	3prime_overlapping_ncrna	NOVEL	RP11-612B6.2
ENSG00000091409.13	1.28628	0.459026	0.827258	-0.752883	1.61791	0.118922	0.248421	chr2	172427354	172506282	+	protein_coding	KNOWN	ITGA6	HGNC:6142	ITGA6	integrin subunit alpha 6		CD49f	2q31.1		gene with protein product
ENSG00000272636.3	-2.69561	-1.81758	-0.87803	-0.752663	-1.07373	0.293759	0.47119	chr17	142789	181636	-	protein_coding	KNOWN	DOC2B	HGNC:2986	DOC2B	double C2 domain beta	DOC2BL		17p13.3	D70830	gene with protein product
ENSG00000237978.4	2.83351	1.40095	1.43256	-0.751276	3.61105	0.00141997	0.00863571	chr3	178526505	178860405	-	antisense	NOVEL	KCNMB2-AS1	HGNC:51409	KCNMB2-AS1	KCNMB2 antisense RNA 1		RP11-385J1.2	3q26.32	BG977814, BG206373, DA735220	RNA, long non-coding
ENSG00000113924.10	2.23148	-2.07453	4.30602	-0.751244	5.41152	1.5356e-05	0.00025575	chr3	120628173	120682571	-	protein_coding	KNOWN	HGD	HGNC:4892	HGD	homogentisate 1,2-dioxygenase	AKU	HGO	3q13.33		gene with protein product	homogentisate oxidase
ENSG00000185567.6	-0.439695	-1.1602	0.720505	-0.750715	0.546246	0.590005	0.736013	chr14	104937244	104978357	-	protein_coding	KNOWN	AHNAK2	HGNC:20125	AHNAK2	AHNAK nucleoprotein 2	C14orf78		14q32.33	AB095939	gene with protein product
ENSG00000105711.9	-0.572898	-1.81176	1.23886	-0.750208	2.48411	0.0204654	0.0667375	chr19	35030684	35040448	+	protein_coding	KNOWN	SCN1B	HGNC:10586	SCN1B	sodium voltage-gated channel beta subunit 1			19q13.11		gene with protein product
ENSG00000168260.2	1.14772	-1.52705	2.67477	-0.74708	4.47705	0.000161285	0.00156833	chr14	50083651	50092643	-	protein_coding	KNOWN	C14orf183
ENSG00000085871.7	-0.603996	-0.0592797	-0.544716	-0.746439	-0.992802	0.33084	0.510772	chr4	139665768	139740745	+	protein_coding	KNOWN	MGST2	HGNC:7063	MGST2	microsomal glutathione S-transferase 2		MGST-II	4q31.1	U77604	gene with protein product
ENSG00000278627.1	2.28331	-0.45204	2.73535	-0.745538	5.25505	2.26993e-05	0.000346788	chr17	58202352	58203003	-	antisense	NOVEL	RP11-506H21.5
ENSG00000181754.6	-3.23913	-0.399861	-2.83927	-0.745048	-4.41011	0.000191036	0.00176759	chr1	109504175	109509738	-	protein_coding	KNOWN	AMIGO1	HGNC:20824	AMIGO1	adhesion molecule with Ig like domain 1		AMIGO, KIAA1163	1p13.3		gene with protein product	amphoterin-induced gene and open reading frame
ENSG00000185155.10	-2.16392	-0.313925	-1.85	-0.744426	-3.22617	0.00364465	0.0178443	chr1	226223618	226227054	+	protein_coding	KNOWN	MIXL1	HGNC:13363	MIXL1	Mix paired-like homeobox		MILD1, MIXL	1q42.12	AF211891	gene with protein product
ENSG00000246451.2	1.46198	-1.25423	2.71621	-0.744024	2.25545	0.0336263	0.0976941	chr14	103682362	103684015	-	antisense	NOVEL	RP11-894P9.1
ENSG00000273026.1	-0.560034	-1.02495	0.464915	-0.743407	0.590913	0.560176	0.711909	chr1	153966516	153966930	+	antisense	NOVEL	RP11-422P24.10
ENSG00000129244.7	-2.16122	-3.31897	1.15776	-0.742635	1.69742	0.10272	0.222647	chr17	7646627	7657768	+	protein_coding	KNOWN	ATP1B2	HGNC:805	ATP1B2	ATPase Na+/K+ transporting subunit beta 2		AMOG	17p13.1	U45945	gene with protein product	sodium/potassium-transporting ATPase subunit beta-2, sodium pump subunit beta-2, sodium-potassium ATPase subunit beta 2 (non-catalytic)
ENSG00000228709.1	-2.40568	-2.01093	-0.394751	-0.74145	-0.676157	0.50549	0.669932	chr21	44485577	44490288	+	lincRNA	NOVEL	AP001065.15
ENSG00000147180.15	4.14718	4.70417	-0.55699	-0.740999	-1.5829	0.126707	0.259369	chrX	85244032	85273362	+	protein_coding	KNOWN	ZNF711	HGNC:13128	ZNF711	zinc finger protein 711	ZNF6, MRX65	CMPX1, ZNF4, ZNF5, dJ75N13.1, Zfp711, MRX97	Xq21.1	BC006349	gene with protein product
ENSG00000179397.16	1.50375	-0.83102	2.33477	-0.740779	5.06747	3.63399e-05	0.000488884	chr1	244454377	244641177	+	protein_coding	KNOWN	C1orf101
ENSG00000133134.10	-2.55952	-2.60934	0.0498247	-0.740561	0.0810861	0.936055	0.964526	chrX	103309346	103311046	-	protein_coding	KNOWN	BEX2	HGNC:30933	BEX2	brain expressed X-linked 2		DJ79P11.1	Xq22.2	BC015522	gene with protein product
ENSG00000100320.21	0.848827	0.906167	-0.0573405	-0.739553	-0.0957308	0.92454	0.958025	chr22	35738736	36028425	-	protein_coding	KNOWN	RBFOX2	HGNC:9906	RBFOX2	RNA binding fox-1 homolog 2	RBM9	HNRBP2, FOX-2, HRNBP2	22q12.3	AL009266	gene with protein product	hexaribonucleotide binding protein 2
ENSG00000257894.2	3.24632	0.938544	2.30778	-0.738697	5.41198	1.53382e-05	0.00025574	chr12	79341205	79503396	-	lincRNA	NOVEL	RP1-78O14.1
ENSG00000240710.1	1.4861	-2.15229	3.63839	-0.73825	5.48099	1.2917e-05	0.000222333	chr1	204603035	204616565	+	antisense	NOVEL	RP11-430C7.4
ENSG00000267272.4	0.234897	-2.68436	2.91926	-0.737378	4.88259	5.78869e-05	0.000706684	chr1	87129765	87169198	+	lincRNA	NOVEL	LINC01140	HGNC:27922	LINC01140	long intergenic non-protein coding RNA 1140		FLJ41676	1p22.3	AK123670	RNA, long non-coding
ENSG00000185615.14	2.017	1.41447	0.602531	-0.737184	0.864319	0.396081	0.57583	chr16	283152	287215	+	protein_coding	KNOWN	PDIA2	HGNC:14180	PDIA2	protein disulfide isomerase family A member 2	PDIP	PDA2, PDI, PDIR	16p13.3	U19948	gene with protein product
ENSG00000146221.9	2.79174	-0.405728	3.19747	-0.736469	6.56511	9.215e-07	2.86761e-05	chr6	44278743	44297688	-	protein_coding	KNOWN	TCTE1	HGNC:11693	TCTE1	t-complex-associated-testis-expressed 1		D6S46, MGC33600, FAP155, DRC5	6p21.1	BC035022	gene with protein product
ENSG00000213757.3	2.09403	-0.333367	2.42739	-0.735475	2.71222	0.0122419	0.0450451	chr5	79284132	79284918	-	processed_pseudogene	KNOWN	CTC-451P13.1
ENSG00000219410.5	1.14957	0.487508	0.662064	-0.732408	0.325602	0.747584	0.850713	chr12	6663260	6672069	+	antisense	NOVEL	RP4-761J14.8
ENSG00000273254.1	-1.90827	-0.927558	-0.980712	-0.730797	-1.06577	0.29727	0.474818	chr21	29024255	29024890	-	antisense	NOVEL	RP1-100J12.1
ENSG00000230583.5	1.92218	-0.636761	2.55894	-0.729355	1.94966	0.0631504	0.15686	chr7	66809993	66844826	-	transcribed_unprocessed_pseudogene	KNOWN	GTF2IRD1P1	HGNC:44136	GTF2IRD1P1	GTF2I repeat domain containing 1 pseudogene 1			7q11.21		pseudogene
ENSG00000258136.1	2.57821	-0.475925	3.05413	-0.727674	2.42578	0.023273	0.0735816	chr12	107736555	107759968	+	antisense	NOVEL	RP11-864J10.4
ENSG00000176945.15	0.413316	-2.63205	3.04536	-0.727571	2.97488	0.0066446	0.0284365	chr3	195720882	195741123	+	protein_coding	KNOWN	MUC20	HGNC:23282	MUC20	mucin 20, cell surface associated		FLJ14408, KIAA1359	3q29	AB037780	gene with protein product
ENSG00000174871.9	0.289115	-2.53856	2.82768	-0.727351	3.2984	0.00305939	0.0155271	chr11	66278190	66285301	+	protein_coding	KNOWN	CNIH2	HGNC:28744	CNIH2	cornichon family AMPA receptor auxiliary protein 2		MGC50896, Cnil, CNIH-2	11q13.2	BC047953	gene with protein product
ENSG00000176387.6	-1.82183	0.30542	-2.12725	-0.726984	-3.07706	0.00521375	0.0236363	chr16	67430652	67437553	+	protein_coding	KNOWN	HSD11B2	HGNC:5209	HSD11B2	hydroxysteroid 11-beta dehydrogenase 2		SDR9C3	16q22.1	U14631	gene with protein product	short chain dehydrogenase/reductase family 9C, member 3
ENSG00000224903.1	1.83198	-0.36737	2.19935	-0.726008	4.02165	0.000509083	0.00384417	chr7	156654185	156657693	-	antisense	NOVEL	AC005534.8
ENSG00000279355.1	-1.93744	-0.510484	-1.42696	-0.724221	-2.12113	0.0445775	0.120747	chr6	161160105	161161982	-	TEC	KNOWN	AGPAT4-IT1	HGNC:20988	AGPAT4-IT1	AGPAT4 intronic transcript 1	C6orf59, NCRNA00241	FLJ23112	6q26	AK026765	RNA, long non-coding
ENSG00000268743.1	-0.408711	-3.12463	2.71592	-0.724204	4.52939	0.00014129	0.00140686	chr19	16844025	16846473	+	sense_intronic	NOVEL	CTD-2538G9.5
ENSG00000270393.1	0.475065	-2.38574	2.8608	-0.723093	3.87783	0.000730393	0.00506619	chr22	19018043	19018916	-	processed_pseudogene	KNOWN	AC000095.9
ENSG00000165905.15	-2.48254	-1.68619	-0.796345	-0.721832	-1.30458	0.204571	0.366462	chr11	45921621	45929096	+	protein_coding	KNOWN	GYLTL1B
ENSG00000167972.12	0.230051	-0.173482	0.403533	-0.720366	0.598835	0.554967	0.708114	chr16	2275881	2340746	-	protein_coding	KNOWN	ABCA3	HGNC:33	ABCA3	ATP binding cassette subfamily A member 3	ABC3	ABC-C, EST111653, LBM180	16p13.3	U78735	gene with protein product
ENSG00000174788.8	-2.70133	-2.30273	-0.398593	-0.71977	-0.580668	0.566948	0.717229	chr19	7631611	7633748	-	protein_coding	KNOWN	PCP2	HGNC:30209	PCP2	Purkinje cell protein 2		MGC41903, GPSM4	19p13.2	BC025387	gene with protein product
ENSG00000163823.3	-1.02542	1.57067	-2.59609	-0.71815	-4.25953	0.000279491	0.00239293	chr3	46201709	46208396	-	protein_coding	KNOWN	CCR1	HGNC:1602	CCR1	C-C motif chemokine receptor 1	SCYAR1, CMKBR1	CKR-1, MIP1aR, CD191	3p21.31		gene with protein product
ENSG00000247193.2	0.27514	1.23991	-0.96477	-0.717601	-1.57423	0.128697	0.262214	chr4	36244116	36274220	+	antisense	NOVEL	RP11-431M7.3
ENSG00000249572.1	-0.96354	-1.04915	0.0856097	-0.716712	0.195402	0.846745	0.91368	chr5	33424025	33440619	-	antisense	NOVEL	CTD-2203K17.1
ENSG00000235174.1	0.527244	-0.220685	0.747928	-0.716578	1.20114	0.241571	0.411855	chr6	73373108	73373263	-	processed_pseudogene	KNOWN	RPL39P3	HGNC:21383	RPL39P3	ribosomal protein L39 pseudogene 3		Em:AC019205.3	6q13		pseudogene
ENSG00000204054.10	-1.00303	1.41906	-2.4221	-0.716393	-3.5884	0.00150186	0.00900148	chr9	129483451	129513683	+	processed_transcript	NOVEL	LINC00963	HGNC:48716	LINC00963	long intergenic non-protein coding RNA 963		MetaLnc9	9q34.11		RNA, long non-coding
ENSG00000273261.1	1.7645	-1.11961	2.88411	-0.716244	3.00955	0.00612147	0.0267429	chr3	182921240	182921938	-	antisense	NOVEL	RP11-531F16.4
ENSG00000136235.14	0.657472	0.493482	0.16399	-0.716203	0.323588	0.749089	0.85149	chr7	23235967	23275108	+	protein_coding	KNOWN	GPNMB	HGNC:4462	GPNMB	glycoprotein nmb		NMB, HGFIN	7p15.3	X76534	gene with protein product	transmembrane glycoprotein, glycoprotein NMB, glycoprotein nmb-like protein, osteoactivin, hematopoietic growth factor inducible neurokinin-1, glycoprotein nonmetastatic melanoma protein B
ENSG00000261460.1	2.51358	0.14436	2.36922	-0.714506	1.14248	0.264673	0.439236	chr15	72278867	72351794	+	antisense	NOVEL	RP11-106M3.3
ENSG00000260648.3	1.37114	-2.21673	3.58787	-0.714068	5.76813	6.34626e-06	0.000124634	chr15	40232082	40236109	+	sense_intronic	NOVEL	RP11-133K1.7
ENSG00000136842.12	-0.266158	-0.810277	0.544119	-0.713872	0.586507	0.563083	0.714325	chr9	97501180	97601748	+	protein_coding	KNOWN	TMOD1	HGNC:11871	TMOD1	tropomodulin 1	D9S57E, TMOD	ETMOD	9q22.33		gene with protein product
ENSG00000185055.9	1.41995	0.847121	0.57283	-0.71341	0.687903	0.498196	0.66346	chr7	105565120	105600875	-	protein_coding	KNOWN	EFCAB10	HGNC:34531	EFCAB10	EF-hand calcium binding domain 10			7q22.3	BC105284	gene with protein product
ENSG00000231784.7	0.37297	0.854598	-0.481628	-0.711302	-0.926952	0.3633	0.543601	chr17	752660	755336	+	unitary_pseudogene	KNOWN	DBIL5P	HGNC:38519	DBIL5P	diazepam binding inhibitor-like 5, pseudogene		ELP2P	17p13.3		pseudogene	endozepine-like peptide 2 pseudogene
ENSG00000211676.2	-2.13221	-0.921224	-1.21099	-0.710322	-1.82074	0.0813037	0.189155	chr22	22899481	22899655	+	IG_J_gene	KNOWN	IGLJ2	HGNC:5864	IGLJ2	immunoglobulin lambda joining 2			22q11.22	M15641	immunoglobulin gene
ENSG00000235411.1	1.19282	-1.13206	2.32488	-0.710216	3.70973	0.00111136	0.00714663	chr2	20239892	20241046	-	processed_pseudogene	KNOWN	AC007041.2
ENSG00000226469.1	3.50905	0.0301362	3.47892	-0.709888	7.49253	1.07304e-07	5.5345e-06	chr12	111927018	111929017	+	unitary_pseudogene	KNOWN	ADAM1B	HGNC:44366	ADAM1B	ADAM metallopeptidase domain 1B (pseudogene)			12q24.13		pseudogene
ENSG00000227217.1	-1.31492	-1.43125	0.116329	-2.31454	0.067293	0.946913	0.971751	chr1	157691762	157696459	+	antisense	NOVEL	RP11-367J7.3
ENSG00000119125.15	4.74481	5.48022	-0.735408	-0.709301	-2.93142	0.00736097	0.0308123	chr9	72114595	72257193	+	protein_coding	KNOWN	GDA	HGNC:4212	GDA	guanine deaminase			9q21.13	AF095286	gene with protein product
ENSG00000093134.12	0.101373	-1.31108	1.41245	-0.709203	2.13683	0.0431497	0.117915	chr6	132722787	132734765	-	protein_coding	KNOWN	VNN3	HGNC:16431	VNN3	vanin 3		HSA238982	6q23.2	AJ238982	gene with protein product
ENSG00000172901.18	1.53884	-0.396194	1.93504	-0.709116	3.12187	0.00468418	0.0217177	chr5	115962454	116027619	+	protein_coding	KNOWN	AQPEP
ENSG00000204956.5	1.53929	-0.31853	1.85782	-0.708478	3.22204	0.00368112	0.0179811	chr5	141330571	141512981	+	protein_coding	KNOWN	PCDHGA1	HGNC:8696	PCDHGA1	protocadherin gamma subfamily A, 1		PCDH-GAMMA-A1	5q31	AF152318	protocadherin
ENSG00000260401.1	-3.81656	-2.01118	-1.80537	-0.706542	-2.47222	0.0210108	0.0680315	chr11	73238975	73242335	+	sense_overlapping	NOVEL	RP11-800A3.4
ENSG00000139364.9	-2.62508	-2.45673	-0.168349	-0.705531	-0.226316	0.822897	0.898813	chr12	125186836	125662377	+	protein_coding	KNOWN	TMEM132B	HGNC:29397	TMEM132B	transmembrane protein 132B		KIAA1906, KIAA1786	12q24.31	AB067493	gene with protein product
ENSG00000106006.6	-1.50204	-0.170199	-1.33184	-0.705155	-2.42538	0.0232932	0.0735816	chr7	27145396	27150603	-	protein_coding	KNOWN	HOXA6	HGNC:5107	HOXA6	homeobox A6	HOX1B, HOX1		7p15.2		gene with protein product
ENSG00000165246.11	-2.28102	-2.18482	-0.0961971	-0.704754	-0.118787	0.906446	0.948307	chrY	14522638	14845650	+	protein_coding	KNOWN	NLGN4Y	HGNC:15529	NLGN4Y	neuroligin 4 Y-linked		KIAA0951	Yq11.221		gene with protein product
ENSG00000280605.1	-1.32696	-1.20035	-0.126604	-0.702899	-0.18948	0.851331	0.916704	chr11	66260055	66260173	+	miRNA	NOVEL	AP001107.1
ENSG00000272037.1	0.0872291	-1.74657	1.8338	-0.702876	2.11134	0.0454887	0.122348	chr8	102256392	102257821	+	antisense	NOVEL	KB-431C1.5
ENSG00000136244.10	-2.15527	0.221506	-2.37678	-0.702564	-3.89755	0.000695183	0.00488102	chr7	22725884	22732002	+	protein_coding	KNOWN	IL6	HGNC:6018	IL6	interleukin 6	IFNB2	IL-6, BSF2, HGF, HSF	7p15.3	M18403	gene with protein product	interferon, beta 2
ENSG00000011105.10	-1.7101	-2.88459	1.17449	-0.702121	2.09937	0.0466264	0.124621	chr12	3077355	3286564	+	protein_coding	KNOWN	TSPAN9	HGNC:21640	TSPAN9	tetraspanin 9		NET-5	12p13.33-p13.32	AF089749	gene with protein product
ENSG00000281357.1	1.07405	0.621847	0.452205	-0.701701	0.95491	0.349267	0.530308	chr5	91380349	91439085	+	lincRNA	KNOWN	ARRDC3-AS1	HGNC:44145	ARRDC3-AS1	ARRDC3 antisense RNA 1			5q14.3	BC043415	RNA, long non-coding
ENSG00000244618.3	-3.24038	-0.509381	-2.731	-0.700626	-5.30913	1.98271e-05	0.000310443	chr6	25031009	25031287	-	misc_RNA	KNOWN	RN7SL334P	HGNC:46350	RN7SL334P	RNA, 7SL, cytoplasmic 334, pseudogene			6p22.3		pseudogene
ENSG00000265939.1	-0.965477	-1.8184	0.852919	-0.700005	1.05407	0.302485	0.480277	chr18	22900486	22900995	-	processed_pseudogene	KNOWN	UBE2CP2	HGNC:43551	UBE2CP2	ubiquitin conjugating enzyme E2 C pseudogene 2			18q11.2		pseudogene
ENSG00000217027.1	0.52378	0.0739439	0.449836	-0.699614	0.743879	0.464265	0.634416	chr6	144200447	144200965	-	processed_pseudogene	KNOWN	TPT1P4	HGNC:49298	TPT1P4	tumor protein, translationally-controlled 1 pseudogene 4			6q24.2		pseudogene
ENSG00000234056.1	-2.46406	-0.98714	-1.47692	-0.69831	-2.19238	0.038422	0.108068	chr13	25172828	25180079	-	lincRNA	NOVEL	LINC00463	HGNC:42813	LINC00463	long intergenic non-protein coding RNA 463	AMER2-AS1	TCONS_l2_00007499	13q12.13	BM666193	RNA, long non-coding
ENSG00000228606.1	-0.116251	-1.28965	1.1734	-2.02337	1.03951	0.309063	0.487451	chr1	160261744	160262778	+	antisense	NOVEL	RP11-574F21.2
ENSG00000142319.17	3.10304	-0.0492879	3.15233	-0.697884	4.45931	0.000168686	0.00161492	chr5	1392790	1445430	-	protein_coding	KNOWN	SLC6A3	HGNC:11049	SLC6A3	solute carrier family 6 member 3	DAT1	DAT	5p15.33		gene with protein product	dopamine transporter
ENSG00000277744.1	-1.64161	-2.30565	0.66404	-0.697537	0.998957	0.327912	0.507618	chr19	41373971	41374419	+	sense_intronic	NOVEL	CTC-435M10.12
ENSG00000100228.11	-2.07945	0.00542484	-2.08488	-0.696219	-5.0203	4.09172e-05	0.000536422	chr22	23145326	23164350	+	protein_coding	KNOWN	RAB36	HGNC:9775	RAB36	RAB36, member RAS oncogene family			22q11.23	AB023061	gene with protein product
ENSG00000277423.1	-0.486292	-2.37567	1.88938	-0.695759	3.39345	0.00242654	0.0130061	chr12	120703867	120704282	+	lincRNA	NOVEL	RP11-173P15.9
ENSG00000273056.1	0.395188	-1.15244	1.54762	-0.695145	2.54618	0.0178255	0.0598242	chr9	7786105	7786688	-	lincRNA	NOVEL	RP11-77E14.2
ENSG00000251279.1	2.17152	-0.680628	2.85214	-0.694896	3.6692	0.00122921	0.00770183	chr5	61162070	61232040	+	antisense	NOVEL	CTC-436P18.1
ENSG00000263874.1	1.18486	-1.33879	2.52366	-0.694609	4.46579	0.000165947	0.0016	chr17	38925168	38928057	+	lincRNA	NOVEL	LINC00672	HGNC:44353	LINC00672	long intergenic non-protein coding RNA 672			17q12	AK090935, BC009632	unknown
ENSG00000248596.5	0.0415747	-0.779632	0.821207	-0.693562	0.967219	0.343207	0.523662	chr5	176143085	176199295	-	lincRNA	NOVEL	RP11-844P9.2
ENSG00000243629.1	3.11176	-1.50282	4.61458	-0.693414	7.10125	2.62306e-07	1.12354e-05	chr3	157081667	157123004	-	lincRNA	NOVEL	LINC00880	HGNC:27948	LINC00880	long intergenic non-protein coding RNA 880			3q25.31	BC038760, BC040669	RNA, long non-coding
ENSG00000234961.1	2.96125	1.0277	1.93355	-0.691338	1.02746	0.314582	0.493125	chr10	17233325	17234833	-	antisense	NOVEL	RP11-124N14.3
ENSG00000271833.1	-2.28899	-0.0701102	-2.21888	-0.691195	-5.15639	2.90665e-05	0.000413816	chr9	127366770	127367397	+	sense_intronic	NOVEL	RP11-356B19.11
ENSG00000254842.5	3.81465	-1.27688	5.09154	-0.690549	7.60299	8.36755e-08	4.74246e-06	chr11	130844191	130865561	-	lincRNA	NOVEL	RP11-890B15.2
ENSG00000251666.1	-2.35767	-0.863384	-1.49429	-0.690336	-1.89532	0.0703175	0.169824	chr5	177051714	177052963	+	sense_intronic	NOVEL	ZNF346-IT1	HGNC:41423	ZNF346-IT1	ZNF346 intronic transcript 1			5q35.2		RNA, long non-coding
ENSG00000272792.1	-1.49641	-2.4542	0.957789	-0.690179	1.72952	0.0967288	0.213688	chr3	195639990	195640460	+	lincRNA	NOVEL	RP11-141C7.4
ENSG00000272405.1	1.37903	1.08266	0.296369	-0.689138	0.442706	0.661995	0.791568	chr1	156641666	156644887	-	antisense	NOVEL	RP11-284F21.10
ENSG00000102387.14	2.3097	-0.73644	3.04615	-0.688103	6.31642	1.67009e-06	4.50986e-05	chrX	101268253	101293057	-	protein_coding	KNOWN	TAF7L	HGNC:11548	TAF7L	TATA-box binding protein associated factor 7 like	TAF2Q	CT40	Xq22.1	AF285595	gene with protein product	cancer/testis antigen 40
ENSG00000268785.1	0.94558	-0.060392	1.00597	-0.688072	1.23366	0.22943	0.397523	chr19	6593329	6594055	+	processed_pseudogene	KNOWN	RPL7P50	HGNC:35816	RPL7P50	ribosomal protein L7 pseudogene 50			19p13.3		pseudogene
ENSG00000175489.9	-3.22933	-0.723219	-2.50611	-0.68729	-3.58033	0.00153213	0.00913885	chr19	18391144	18397617	-	protein_coding	KNOWN	LRRC25	HGNC:29806	LRRC25	leucine rich repeat containing 25		MAPA, FLJ38116	19p13.11	AK095435	gene with protein product
ENSG00000151240.14	-0.382079	0.46763	-0.849709	-0.684662	-1.502	0.146311	0.287001	chr10	274190	689743	-	protein_coding	KNOWN	DIP2C	HGNC:29150	DIP2C	disco interacting protein 2 homolog C	KIAA0934		10p15.3	BC035216	gene with protein product
ENSG00000213385.3	-1.73744	-1.08743	-0.650016	-0.683638	-1.48217	0.151478	0.294192	chr7	102755146	102755939	+	processed_pseudogene	KNOWN	RP11-577H5.1
ENSG00000279434.1	1.60281	-1.57851	3.18132	-0.682906	3.3998	0.00238912	0.0128564	chr14	35086035	35088059	+	TEC	KNOWN	RP11-85K15.3
ENSG00000239219.2	1.32204	0.418295	0.903741	-0.682672	1.55229	0.133852	0.269805	chr3	169939353	169966734	-	antisense	NOVEL	RP11-379K17.4
ENSG00000212493.1	-0.86608	-0.576712	-0.289368	-0.682214	-0.488939	0.629382	0.76653	chr3	52689248	52689315	+	snoRNA	KNOWN	SNORD19	HGNC:32717	SNORD19	small nucleolar RNA, C/D box 19		HBII-108	3p21.1	AC104446	RNA, small nucleolar
ENSG00000065621.13	2.2568	-0.441376	2.69818	-0.681515	4.94741	4.91605e-05	0.000619431	chr10	104268873	104304945	+	protein_coding	KNOWN	GSTO2	HGNC:23064	GSTO2	glutathione S-transferase omega 2			10q25.1	AY191318	gene with protein product
ENSG00000260729.1	1.48061	-0.684685	2.1653	-0.679177	3.58275	0.00152302	0.00910271	chr15	72284727	72375981	-	protein_coding	NOVEL	RP11-106M3.2
ENSG00000277589.1	-0.14203	-0.0903102	-0.0517194	-0.67765	-0.0642827	0.949285	0.973263	chr17	36998598	37000034	+	sense_intronic	NOVEL	RP11-333J10.3
ENSG00000138769.9	2.89884	-2.13759	5.03643	-0.677132	10.4027	2.6125e-10	7.78839e-08	chr4	75578005	75630716	-	protein_coding	KNOWN	CDKL2	HGNC:1782	CDKL2	cyclin dependent kinase like 2		P56, KKIAMRE	4q21.1	U35146	gene with protein product
ENSG00000136630.12	0.475382	-2.59631	3.07169	-0.676504	3.69296	0.00115871	0.00737793	chr1	220879400	220885059	+	protein_coding	KNOWN	HLX	HGNC:4978	HLX	H2.0 like homeobox	HLX1	HB24	1q41	BC033808	gene with protein product
ENSG00000280311.1	0.284483	-1.44843	1.73291	-0.675199	2.70568	0.0124267	0.0454669	chr12	132621999	132622973	-	TEC	KNOWN	RP13-554M15.5
ENSG00000036530.7	-2.43686	-2.25584	-0.181029	-0.674288	-0.227424	0.822045	0.898344	chr14	99684304	99727301	+	protein_coding	KNOWN	CYP46A1	HGNC:2641	CYP46A1	cytochrome P450 family 46 subfamily A member 1	CYP46		14q32.2	AF094480	gene with protein product
ENSG00000188931.3	-0.220231	-1.11004	0.889807	-2.14997	0.672317	0.507887	0.671865	chr1	161364731	161367874	-	protein_coding	KNOWN	CFAP126	HGNC:32325	CFAP126	cilia and flagella associated protein 126	C1orf192	Flattop, Fltp	1q23.3		gene with protein product
ENSG00000257964.1	2.30965	-0.557828	2.86748	-0.672864	2.71119	0.0122708	0.0450959	chr12	49576840	49577505	-	antisense	NOVEL	RP11-133N21.10
ENSG00000258449.1	2.12048	0.391799	1.72868	-0.67235	0.749678	0.46083	0.631964	chr12	25096868	25100980	-	antisense	NOVEL	RP11-713N11.4
ENSG00000224093.4	2.15196	-2.04193	4.19389	-0.671315	4.95901	4.77441e-05	0.000605164	chr1	93592199	93605573	+	antisense	NOVEL	RP5-1033H22.2
ENSG00000226312.6	3.22409	0.970976	2.25311	-0.670808	1.25302	0.222428	0.388507	chr2	201140278	201157823	-	antisense	KNOWN	CFLAR-AS1	HGNC:14437	CFLAR-AS1	CFLAR antisense RNA 1	ALS2CR10		2q33.1	AB053312	RNA, long non-coding
ENSG00000186710.10	2.04451	-0.156094	2.20061	-0.669211	2.85873	0.00872636	0.034882	chr12	113149858	113159276	+	protein_coding	KNOWN	CCDC42B
ENSG00000185442.11	0.862481	1.20698	-0.344501	-0.668384	-0.5819	0.566131	0.716602	chr15	92617443	92809884	-	protein_coding	KNOWN	FAM174B	HGNC:34339	FAM174B	family with sequence similarity 174 member B		LOC400451, MGC102891	15q26.1		gene with protein product
ENSG00000274272.1	-1.54485	-1.82202	0.277172	-0.668186	0.478668	0.636563	0.772248	chr7	100572232	100578700	-	processed_transcript	NOVEL	RP11-44M6.7
ENSG00000263214.1	1.30776	-0.429411	1.73717	-0.667416	3.4486	0.00211976	0.0117746	chr16	3110460	3115598	-	antisense	NOVEL	ZNF205-AS1	HGNC:28586	ZNF205-AS1	ZNF205 antisense RNA 1		MGC3771	16p13.3		RNA, long non-coding
ENSG00000198520.9	-0.445732	-1.23971	0.793975	-0.667295	1.20768	0.239091	0.409078	chr1	44674692	44725591	+	protein_coding	KNOWN	C1orf228
ENSG00000226453.1	1.92509	1.78866	0.13643	-0.666252	0.349918	0.729493	0.838835	chr6	81845185	81933480	-	lincRNA	NOVEL	RP11-379B8.1
ENSG00000163449.9	0.710619	0.186869	0.52375	-0.665909	0.86457	0.395946	0.57569	chr2	216081866	216102783	+	protein_coding	KNOWN	TMEM169	HGNC:25130	TMEM169	transmembrane protein 169		FLJ34263	2q35	AK091582	gene with protein product
ENSG00000151948.10	-2.6356	-2.1602	-0.475394	-0.665905	-0.838771	0.409982	0.588804	chr12	128853427	128984968	+	protein_coding	KNOWN	GLT1D1	HGNC:26483	GLT1D1	glycosyltransferase 1 domain containing 1		FLJ31978	12q24.33		gene with protein product
ENSG00000162631.17	1.36768	1.9981	-0.630417	-0.660913	-0.780712	0.442704	0.615976	chr1	107140007	107483458	+	protein_coding	KNOWN	NTNG1	HGNC:23319	NTNG1	netrin G1		KIAA0976, Lmnt1	1p13.3	AB023193	gene with protein product	netrin G1f, Netrin-G1
ENSG00000183111.10	3.56711	0.0162917	3.55082	-0.658546	7.25027	1.86183e-07	8.61878e-06	chr5	149551947	149634968	+	protein_coding	KNOWN	ARHGEF37	HGNC:34430	ARHGEF37	Rho guanine nucleotide exchange factor 37		FLJ41603	5q32	BC041325	gene with protein product
ENSG00000206878.1	-1.93025	-1.22522	-0.705022	-0.658296	-1.26201	0.219231	0.384429	chr1	228652436	228652560	+	snoRNA	NOVEL	SNORA51	HGNC:32644	SNORA51	small nucleolar RNA, H/ACA box 51		ACA51	20p13	AJ609477	RNA, small nucleolar
ENSG00000006377.10	-2.54985	-1.2019	-1.34795	-0.658196	-1.4942	0.148327	0.289886	chr7	97005548	97011039	+	protein_coding	KNOWN	DLX6	HGNC:2919	DLX6	distal-less homeobox 6			7q21.3		gene with protein product
ENSG00000161249.19	2.2921	0.700661	1.59144	-0.658157	3.32151	0.00289219	0.0148886	chr19	35497220	35513658	-	protein_coding	KNOWN	DMKN	HGNC:25063	DMKN	dermokine		ZD52F10	19q13.12	BC035311	gene with protein product
ENSG00000104341.15	-2.2965	-0.73771	-1.55879	-0.657505	-2.70118	0.012555	0.0457792	chr8	97775057	97853013	+	protein_coding	KNOWN	LAPTM4B	HGNC:13646	LAPTM4B	lysosomal protein transmembrane 4 beta		LC27	8q22.1	AF317417	gene with protein product
ENSG00000162148.9	1.73935	-2.15428	3.89362	-0.656853	5.3599	1.74657e-05	0.000281452	chr11	61481120	61490931	+	protein_coding	KNOWN	PPP1R32	HGNC:28869	PPP1R32	protein phosphatase 1 regulatory subunit 32	C11orf66	IIIG9, FLJ32771	11q12.2	AK057333	gene with protein product
ENSG00000258057.4	-0.209578	-0.0631726	-0.146405	-0.656396	-0.146006	0.885152	0.935713	chr12	49828542	49841143	+	antisense	NOVEL	BCDIN3D-AS1	HGNC:44113	BCDIN3D-AS1	BCDIN3D antisense RNA 1			12q13.12	BC014925	RNA, long non-coding
ENSG00000260005.5	-0.737175	-1.6461	0.908921	-0.655879	1.07705	0.292307	0.46972	chr17	81228707	81233983	+	antisense	NOVEL	AC027601.1
ENSG00000236364.3	0.496206	-1.19378	1.68998	-2.1591	1.27579	0.2144	0.378163	chr1	165890795	165900683	-	antisense	NOVEL	RP11-525G13.2
ENSG00000176244.6	-1.36006	-0.934566	-0.425498	-0.655457	-0.69977	0.490886	0.657371	chr10	15077523	15088776	-	protein_coding	KNOWN	ACBD7	HGNC:17715	ACBD7	acyl-CoA binding domain containing 7		FLJ38219, bA455B2.2	10p13	AK095538	gene with protein product
ENSG00000167619.10	0.79851	-0.28768	1.08619	-0.653543	1.92294	0.0665905	0.163283	chr19	42313325	42325062	+	protein_coding	KNOWN	TMEM145	HGNC:26912	TMEM145	transmembrane protein 145		FLJ90805	19q13.2	AK075286	gene with protein product
ENSG00000267387.1	-0.780721	-0.212146	-0.568574	-0.653512	-0.559765	0.580895	0.727632	chr19	10089032	10090377	-	antisense	NOVEL	CTD-2240E14.4
ENSG00000263884.1	-0.886894	-1.0649	0.178002	-0.65239	0.275118	0.785611	0.874753	chr18	268148	270278	+	lincRNA	NOVEL	RP11-705O1.8
ENSG00000236591.1	1.16454	0.753782	0.410756	-0.651928	0.815744	0.422774	0.600164	chr6	149027700	149032573	-	antisense	NOVEL	RP11-162J8.3
ENSG00000237669.1	0.442787	-2.13344	2.57622	-0.651513	4.12255	0.000394875	0.0031465	chr6	30006121	30007116	-	unprocessed_pseudogene	KNOWN	HCG4P3	HGNC:22922	HCG4P3	HLA complex group 4 pseudogene 3		HCGIV-03, HCGIV.2, HCGIV-3	6p21.3		pseudogene	HCGIV-03 pseudogene
ENSG00000270157.1	-2.15833	-1.15263	-1.0057	-0.647302	-1.74625	0.0937258	0.209083	chr7	141662922	141663846	-	sense_intronic	NOVEL	RP5-894A10.6
ENSG00000264067.1	-1.8764	-2.48514	0.608742	-0.645566	1.17542	0.251507	0.423804	chr17	10320392	10341458	+	antisense	NOVEL	RP11-401O9.3
ENSG00000273009.1	2.6089	-2.53005	5.13895	-0.644774	6.37702	1.44388e-06	4.08551e-05	chr3	195913078	195913683	-	lincRNA	NOVEL	RP11-352G9.1
ENSG00000143367.14	-3.29484	-3.62016	0.325321	-0.644651	0.444854	0.660464	0.790435	chr1	151540305	151583583	+	protein_coding	KNOWN	TUFT1	HGNC:12422	TUFT1	tuftelin 1			1q21.3	AF254260	gene with protein product
ENSG00000152990.12	4.59177	5.14102	-0.549243	-0.643326	-2.01056	0.0558895	0.14329	chr4	22345071	22516054	-	protein_coding	KNOWN	GPR125
ENSG00000163794.6	0.609442	-2.21049	2.81993	-0.642956	4.37394	0.000209328	0.00189911	chr2	27307400	27308445	-	protein_coding	KNOWN	UCN	HGNC:12516	UCN	urocortin		UROC, UI	2p23.3	AF038633	gene with protein product	prepro-urocortin
ENSG00000005243.8	1.52543	-0.422644	1.94808	-0.642284	4.12885	0.000388654	0.00310299	chr17	48026167	48038030	-	protein_coding	KNOWN	COPZ2	HGNC:19356	COPZ2	COPI coat complex subunit zeta 2		MGC23008	17q21.32	AB037938	gene with protein product	nonclathrin coat protein zeta-COP, zeta2-COP, zeta-2 coat protein
ENSG00000161955.15	-0.251738	0.361932	-0.61367	-0.642095	-0.951708	0.350856	0.531706	chr17	7558292	7561608	+	protein_coding	KNOWN	TNFSF13	HGNC:11928	TNFSF13	TNF superfamily member 13		APRIL, CD256	17p13.1	AF046888	gene with protein product
ENSG00000229106.1	-1.08749	0.38681	-1.4743	-0.641967	-2.97574	0.00663107	0.0283949	chr1	23901471	23902737	-	processed_pseudogene	KNOWN	RP11-4M23.2
ENSG00000151150.19	-1.15382	-1.24585	0.0920257	-0.640706	0.151725	0.880689	0.933216	chr10	60026298	60733490	-	protein_coding	KNOWN	ANK3	HGNC:494	ANK3	ankyrin 3			10q21.2	U13616	gene with protein product	ankyrin-3, node of Ranvier, ankyrin-G
ENSG00000121900.17	0.671889	0.56099	0.110899	-0.640661	0.160801	0.873614	0.929817	chr1	32894594	32901438	-	protein_coding	KNOWN	TMEM54	HGNC:24143	TMEM54	transmembrane protein 54		CAC-1	1p35.1		gene with protein product
ENSG00000226549.3	-0.35467	-1.30974	0.955067	-0.639557	1.81309	0.0825098	0.191125	chr17	20784645	20785725	+	processed_pseudogene	KNOWN	SCDP1	HGNC:10572	SCDP1	stearoyl-CoA desaturase pseudogene 1	SCDP		17p11.2		pseudogene
ENSG00000154611.13	-2.16961	-2.40683	0.237225	-0.639302	0.380311	0.707103	0.823122	chr18	26133852	26193355	+	protein_coding	KNOWN	PSMA8	HGNC:22985	PSMA8	proteasome 20S subunit alpha 8		MGC26605, PSMA7L	18q11.2	BC047355	gene with protein product
ENSG00000280184.1	0.638946	-2.57539	3.21434	-0.639159	4.64131	0.000106467	0.00111839	chr6	145789760	145791832	-	protein_coding	KNOWN	AL023806.1
ENSG00000124103.8	1.33017	-3.01232	4.34249	-0.63911	5.72362	7.08195e-06	0.000136563	chr20	56517187	56526142	+	protein_coding	KNOWN	FAM209A	HGNC:16100	FAM209A	family with sequence similarity 209 member A	C20orf106	dJ1153D9.3	20q13.31	AL109806	gene with protein product
ENSG00000238164.5	1.54162	0.728322	0.813298	-0.638311	1.44464	0.161659	0.308262	chr1	2549920	2557031	-	antisense	NOVEL	RP3-395M20.8
ENSG00000211448.10	4.05042	2.20841	1.84201	-0.637639	3.21567	0.0037382	0.0182097	chr14	80197527	80387757	-	protein_coding	KNOWN	DIO2	HGNC:2884	DIO2	iodothyronine deiodinase 2		TXDI2, SelY, SELENOY	14q31.1	AF007144	gene with protein product	thyroxine deiodinase, type II, deiodonase-2, deiodinase-2, selenoprotein Y
ENSG00000272933.1	-0.938068	-0.958112	0.0200439	-0.637134	0.0199882	0.98422	0.991135	chr10	102642792	102644140	-	lincRNA	NOVEL	RP11-47A8.5
ENSG00000239961.2	5.03175	4.27887	0.752883	-0.635005	2.03515	0.0531734	0.137664	chr19	54333185	54339150	-	protein_coding	KNOWN	LILRA4	HGNC:15503	LILRA4	leukocyte immunoglobulin like receptor A4		ILT7, CD85g	19q13.42	AF041261	gene with protein product	leucocyte Ig-like receptor A4
ENSG00000115828.14	1.05904	1.13031	-0.0712677	-0.633001	-0.170972	0.865698	0.92479	chr2	37344574	37373322	+	protein_coding	KNOWN	QPCT	HGNC:9753	QPCT	glutaminyl-peptide cyclotransferase		QC, GCT	2p22.2	X71125	gene with protein product	glutaminyl cyclase
ENSG00000232133.1	1.67371	0.866648	0.807063	-0.632882	0.467727	0.644254	0.777592	chr2	201137516	201140027	-	processed_pseudogene	KNOWN	IMPDH1P10	HGNC:33965	IMPDH1P10	inosine monophosphate dehydrogenase 1 pseudogene 10			2q33.1		pseudogene
ENSG00000079257.6	-2.65909	-1.67506	-0.984035	-0.632385	-1.0377	0.309886	0.488129	chr3	158645822	158672693	-	protein_coding	KNOWN	LXN	HGNC:13347	LXN	latexin			3q25.32	AF087851	gene with protein product
ENSG00000104888.8	-2.64047	-1.99609	-0.644385	-0.632149	-0.983008	0.335538	0.515994	chr19	49429401	49442360	-	protein_coding	KNOWN	SLC17A7	HGNC:16704	SLC17A7	solute carrier family 17 member 7		BNPI, VGLUT1	19q13.33	AB032436	gene with protein product	vesicular glutamate transporter 1
ENSG00000269131.1	1.8943	-0.142366	2.03666	-0.631407	0.917752	0.367999	0.54874	chr19	18990893	18993610	+	antisense	NOVEL	AC004447.2
ENSG00000249396.1	-2.545	-1.50975	-1.03525	-0.631058	-1.65415	0.111289	0.236374	chr5	10493527	10502728	-	lincRNA	NOVEL	RP11-1C1.4
ENSG00000094963.12	-2.67821	-1.3817	-1.29651	-2.26407	-0.8258	0.417158	0.595494	chr1	171185208	171212683	+	protein_coding	KNOWN	FMO2	HGNC:3770	FMO2	flavin containing dimethylaniline monoxygenase 2			1q24.3	BC005894	gene with protein product	Dimethylaniline monooxygenase [N-oxide-forming] 2
ENSG00000044459.13	4.7233	5.05238	-0.329079	-0.6275	-1.01225	0.321648	0.500788	chr9	17134982	17503923	+	protein_coding	KNOWN	CNTLN	HGNC:23432	CNTLN	centlein	C9orf101, C9orf39	FLJ20276, bA340N12.1, OTTHUMG00000019597	9p22.2	AK000283	gene with protein product
ENSG00000259129.4	1.28844	2.00013	-0.711685	-0.627298	-1.65895	0.11031	0.234829	chr14	47764954	47795092	-	lincRNA	NOVEL	LINC00648	HGNC:44302	LINC00648	long intergenic non-protein coding RNA 648			14q21.3	AK056212, CA435241	RNA, long non-coding
ENSG00000269243.1	0.0463764	0.399611	-0.353234	-0.626988	-0.19483	0.847187	0.913893	chr19	16123661	16139892	-	antisense	NOVEL	CTD-2231E14.8
ENSG00000265787.1	0.938792	0.341684	0.597108	-0.626842	1.31992	0.199476	0.360109	chr18	14337423	14342525	+	lincRNA	NOVEL	CYP4F35P	HGNC:39954	CYP4F35P	cytochrome P450 family 4 subfamily F member 35, pseudogene		CYP4F-se8[6:7:8]	18p11.21		pseudogene
ENSG00000174514.11	-0.787172	0.144349	-0.931521	-0.625954	-1.26421	0.218455	0.383454	chr1	205568885	205602918	+	protein_coding	KNOWN	MFSD4
ENSG00000205037.2	-3.25576	-1.85024	-1.40551	-0.625254	-1.60801	0.121082	0.251372	chr16	88088041	88100985	-	lincRNA	NOVEL	RP11-863P13.4
ENSG00000249550.5	3.00241	2.51428	0.488131	-0.624903	0.93701	0.358209	0.538416	chr12	113679459	113773683	-	lincRNA	NOVEL	LINC01234	HGNC:49757	LINC01234	long intergenic non-protein coding RNA 1234		onco-lncRNA-32	12q24.13		RNA, long non-coding
ENSG00000261187.1	1.30956	-0.830889	2.14045	-0.624508	4.14206	0.000375933	0.00303228	chr15	72465128	72466262	-	lincRNA	NOVEL	RP11-1007O24.2
ENSG00000196503.2	2.45173	-0.154916	2.60664	-0.623811	4.5659	0.000128831	0.00130459	chr4	56505343	56524448	+	protein_coding	KNOWN	ARL9	HGNC:23592	ARL9	ADP ribosylation factor like GTPase 9			4q12	AY439003	gene with protein product
ENSG00000267291.1	2.28324	-0.527764	2.81101	-0.622589	1.74252	0.0943882	0.210212	chr19	38596346	38601694	+	antisense	NOVEL	CTB-186G2.1
ENSG00000228274.3	-0.031902	-0.496262	0.46436	-0.622225	0.551757	0.586283	0.732473	chr22	38667585	38681820	-	antisense	NOVEL	RP3-508I15.9
ENSG00000055118.13	-2.41431	-1.60391	-0.8104	-0.620742	-1.02489	0.315768	0.494577	chr7	150944961	150978315	-	protein_coding	KNOWN	KCNH2	HGNC:6251	KCNH2	potassium voltage-gated channel subfamily H member 2	LQT2	Kv11.1, HERG, erg1	7q36.1	U04270	gene with protein product	human ether-a-go-go-related gene, long QT syndrome type 2
ENSG00000182621.15	5.18798	5.194	-0.00602492	-0.619843	-0.0226866	0.98209	0.990113	chr20	8114453	8968360	+	protein_coding	KNOWN	PLCB1	HGNC:15917	PLCB1	phospholipase C beta 1		KIAA0581, PLC-I, PLC154	20p12.3	AB011153	gene with protein product	phosphoinositide phospholipase C
ENSG00000184730.9	-0.784149	0.531436	-1.31559	-0.619182	-2.39134	0.0250931	0.0778587	chr16	28494649	28498970	+	protein_coding	KNOWN	APOBR	HGNC:24087	APOBR	apolipoprotein B receptor		APOB48R, APOB100R	16p12.1	AK025123	gene with protein product	apolipoprotein B48 receptor, apolipoprotein B100 receptor
ENSG00000196275.12	1.43791	-0.0174524	1.45536	-0.619174	2.40977	0.0241034	0.0756072	chr7	74796144	74851551	-	protein_coding	KNOWN	GTF2IRD2	HGNC:30775	GTF2IRD2	GTF2I repeat domain containing 2		FLJ37938, GTF2IRD2A	7q11.23	BC047706	gene with protein product	transcription factor GTF2IRD2
ENSG00000103269.12	-0.489992	-2.33433	1.84433	-0.618963	2.40153	0.0245413	0.0767546	chr16	675666	678268	+	protein_coding	KNOWN	RHBDL1	HGNC:10007	RHBDL1	rhomboid like 1	RHBDL	RRP	16p13.3	Y17108	gene with protein product
ENSG00000226782.2	2.27357	1.82153	0.45204	-0.616536	0.976864	0.338508	0.518582	chr3	177337628	177349166	-	lincRNA	NOVEL	RP11-706D8.3
ENSG00000224875.2	0.828683	0.994079	-0.165395	-0.614591	-0.319029	0.752501	0.853667	chr2	42143238	42170301	-	antisense	NOVEL	AC083949.1
ENSG00000142632.15	-2.38405	-2.09133	-0.292722	-0.614451	-0.381166	0.706477	0.822902	chr1	16197854	16212609	-	protein_coding	KNOWN	ARHGEF19	HGNC:26604	ARHGEF19	Rho guanine nucleotide exchange factor 19		FLJ33962, WGEF	1p36.13	BC012982	gene with protein product	ephexin2
ENSG00000230074.1	0.0284409	-2.18418	2.21262	-0.613595	4.13602	0.000381694	0.00306713	chr9	34665665	34681298	+	antisense	NOVEL	RP11-195F19.9
ENSG00000138755.5	0.858841	2.70203	-1.84319	-0.613368	-2.70555	0.0124303	0.0454691	chr4	76001275	76007488	-	protein_coding	KNOWN	CXCL9	HGNC:7098	CXCL9	C-X-C motif chemokine ligand 9	CMK, MIG	SCYB9, Humig, crg-10	4q21.1	X72755	gene with protein product
ENSG00000232335.1	1.28254	0.616347	0.666189	-0.610652	0.324037	0.748754	0.851395	chr1	35739389	35743576	+	antisense	NOVEL	RP11-435D7.3
ENSG00000272434.1	1.84023	-0.789539	2.62977	-0.609256	2.44124	0.0224961	0.0717892	chr3	49029316	49029706	+	antisense	NOVEL	RP13-131K19.6
ENSG00000265399.1	-1.98989	-1.09646	-0.893432	-0.60797	-1.21834	0.235093	0.404673	chr18	3190397	3247277	+	antisense	NOVEL	RP13-270P17.2
ENSG00000108309.11	-0.327721	-0.253198	-0.0745223	-0.607128	-0.0989609	0.922002	0.956859	chr17	44308413	44318671	+	protein_coding	KNOWN	RUNDC3A	HGNC:16984	RUNDC3A	RUN domain containing 3A		RPIP8, RAP2IP	17q21.31	AF055026	gene with protein product
ENSG00000116147.15	0.43481	-2.15755	2.59236	-2.57955	2.69414	0.0127587	0.0463293	chr1	175315194	175743770	-	protein_coding	KNOWN	TNR	HGNC:11953	TNR	tenascin R			1q25.1	X98085	gene with protein product	restrictin, janusin
ENSG00000144331.17	-1.63157	-1.60429	-0.0272836	-0.606154	-0.0476862	0.962366	0.979592	chr2	179441982	179861505	-	protein_coding	KNOWN	ZNF385B	HGNC:26332	ZNF385B	zinc finger protein 385B	ZNF533	FLJ25270	2q31.2-q31.3	AK057999	gene with protein product
ENSG00000251819.1	1.05871	-1.43494	2.49366	-0.604879	4.42652	0.000183269	0.00171166	chr15	100551820	100551922	-	snRNA	KNOWN	RNU6-322P	HGNC:47285	RNU6-322P	RNA, U6 small nuclear 322, pseudogene			15q26.3		pseudogene
ENSG00000136881.10	2.39284	-3.3171	5.70994	-0.604592	7.60305	8.36651e-08	4.74246e-06	chr9	101360417	101383519	-	protein_coding	KNOWN	BAAT	HGNC:932	BAAT	bile acid-CoA:amino acid N-acyltransferase		BAT	9q31.1	L34081	gene with protein product	glycine N-choloyltransferase
ENSG00000100599.14	0.588054	1.44598	-0.857927	-0.602662	-1.50659	0.145137	0.285512	chr14	92513774	92688994	+	protein_coding	KNOWN	RIN3	HGNC:18751	RIN3	Ras and Rab interactor 3		FLJ22439	14q32.12	BC025248	gene with protein product
ENSG00000224985.1	0.338863	-0.448456	0.78732	-0.600742	0.599398	0.554598	0.707956	chr1	161153760	161159349	-	antisense	NOVEL	RP11-297K8.2
ENSG00000140749.8	-1.14591	-0.162501	-0.98341	-0.600637	-1.74939	0.0931711	0.20828	chr16	21639537	21652660	-	protein_coding	KNOWN	IGSF6	HGNC:5953	IGSF6	immunoglobulin superfamily member 6		DORA	16p12.2	AJ223183	gene with protein product
ENSG00000076826.8	-1.09617	-0.112397	-0.983777	-0.597852	-1.47864	0.152413	0.295472	chr19	7595902	7618304	+	protein_coding	KNOWN	CAMSAP3	HGNC:29307	CAMSAP3	calmodulin regulated spectrin associated protein family member 3	KIAA1543	Nezha, PPP1R80	19p13.2	AB040976	gene with protein product	protein phosphatase 1, regulatory subunit 80
ENSG00000197748.11	5.39075	-1.11616	6.50691	-0.594831	16.6776	1.36822e-14	2.03947e-10	chr10	104129888	104232362	-	protein_coding	KNOWN	CFAP43	HGNC:26684	CFAP43	cilia and flagella associated protein 43	C10orf79, WDR96	FLJ36006, bA373N18.2, FLJ22944	10q25.1	AL833836	gene with protein product
ENSG00000231966.1	0.987927	-3.76217	4.75009	-2.0584	6.04401	3.22923e-06	7.53151e-05	chr1	179829609	179836124	-	lincRNA	NOVEL	RP11-12M5.4
ENSG00000007866.17	-2.23537	-2.12553	-0.109842	-0.594185	-0.14162	0.888578	0.937641	chr6	35473597	35497076	-	protein_coding	KNOWN	TEAD3	HGNC:11716	TEAD3	TEA domain transcription factor 3	TEAD5	TEF-5, ETFR-1	6p21.31	X94439	gene with protein product
ENSG00000175287.17	-0.663274	-2.16468	1.5014	-0.593499	2.25872	0.0333931	0.0971615	chr9	128920895	128942041	+	protein_coding	KNOWN	PHYHD1	HGNC:23396	PHYHD1	phytanoyl-CoA dioxygenase domain containing 1		MGC16638	9q34.11	BC051300	gene with protein product
ENSG00000198406.7	1.1926	-0.0186879	1.21129	-0.592906	2.38213	0.0256019	0.0789783	chr3	116645902	116646727	-	processed_pseudogene	KNOWN	BZW1P2	HGNC:33954	BZW1P2	basic leucine zipper and W2 domains 1 pseudogene 2	BZW1L1		3q13.31		pseudogene
ENSG00000226221.1	0.204763	0.24513	-0.0403677	-0.592592	-0.0704724	0.944409	0.970346	chr5	56504635	56505072	-	processed_pseudogene	KNOWN	RPL26P19	HGNC:36393	RPL26P19	ribosomal protein L26 pseudogene 19			5q11.2		pseudogene
ENSG00000251259.1	1.95471	0.80908	1.14563	-0.592241	1.88011	0.0724466	0.173797	chr4	105137280	105140619	-	lincRNA	NOVEL	AC004069.2
ENSG00000254662.1	1.85916	0.340522	1.51864	-0.591014	0.709972	0.484653	0.651818	chr11	57325603	57327958	+	antisense	NOVEL	RP11-872D17.4
ENSG00000236662.1	-0.452888	-1.44361	0.990725	-0.58922	1.36701	0.184455	0.339892	chr10	100980507	100985614	-	antisense	NOVEL	RP11-108L7.4
ENSG00000226321.5	-1.83098	-1.84289	0.0119076	-0.588111	0.0147803	0.988331	0.993329	chr2	240906330	240993311	+	protein_coding	NOVEL	AC104809.3
ENSG00000229944.3	-0.116317	-0.348439	0.232122	-0.587138	0.36165	0.72082	0.832537	chr17	49424269	49424922	-	processed_pseudogene	KNOWN	EIF4EP2	HGNC:32428	EIF4EP2	eukaryotic translation initiation factor 4E pseudogene 2			17q21.33		pseudogene
ENSG00000142530.9	0.978865	-0.578115	1.55698	-0.585517	2.27582	0.0321979	0.0943467	chr19	50466785	50476753	-	protein_coding	KNOWN	FAM71E1	HGNC:25107	FAM71E1	family with sequence similarity 71 member E1			19q13.33		gene with protein product
ENSG00000130598.14	-2.03069	-1.82019	-0.210501	-0.585099	-0.289843	0.774459	0.867194	chr11	1838989	1841680	+	protein_coding	KNOWN	TNNI2	HGNC:11946	TNNI2	troponin I2, fast skeletal type	AMCD2B	FSSV, DA2B	11p15.5	L21715	gene with protein product	troponin I, fast-twitch skeletal muscle isoform, troponin I fast twitch 2
ENSG00000184271.14	1.20594	1.09494	0.110992	-0.583038	0.203703	0.840326	0.909784	chr12	51186936	51217693	-	protein_coding	KNOWN	POU6F1	HGNC:9224	POU6F1	POU class 6 homeobox 1		BRN5, MPOU, TCFB1	12q13.13	AL832881	gene with protein product
ENSG00000161298.15	3.37943	-1.3851	4.76453	-0.581665	7.44482	1.19531e-07	6.06766e-06	chr19	36604817	36634113	+	protein_coding	KNOWN	ZNF382	HGNC:17409	ZNF382	zinc finger protein 382		FLJ14686, KS1	19q13.12	AF513816	gene with protein product
ENSG00000254873.1	3.06465	0.664055	2.40059	-0.5803	1.13418	0.268067	0.442995	chr11	118397095	118401895	-	antisense	NOVEL	RP11-770J1.5
ENSG00000272010.1	-0.154268	-1.08097	0.9267	-0.5792	1.46975	0.154788	0.298831	chr8	65591850	65592472	-	lincRNA	NOVEL	CTD-3025N20.3
ENSG00000236670.1	-3.2652	-1.54286	-1.72234	-0.57877	-2.35919	0.02691	0.0819616	chr22	20482815	20484105	-	processed_pseudogene	KNOWN	KRT18P5	HGNC:19259	KRT18P5	keratin 18 pseudogene 5			22q11.21		pseudogene
ENSG00000267780.2	-1.36232	-2.41943	1.05711	-0.57692	1.51868	0.142078	0.280925	chr18	79792726	79816529	+	lincRNA	NOVEL	RP11-154H12.3
ENSG00000180422.3	0.921887	-2.24653	3.16842	-0.574875	3.12398	0.00466058	0.0216417	chr16	89159146	89164245	+	lincRNA	KNOWN	LINC00304	HGNC:26713	LINC00304	long intergenic non-protein coding RNA 304	C16orf81, NCRNA00304	FLJ36701	16q24.3	AK094020	RNA, long non-coding
ENSG00000259985.1	-1.17513	0.0349382	-1.21007	-0.57336	-2.56739	0.0169988	0.0576003	chr18	31685655	31686823	+	antisense	NOVEL	RP11-549B18.1
ENSG00000181634.7	0.239728	2.14059	-1.90086	-0.57335	-3.46294	0.00204643	0.0114634	chr9	114784635	114806126	-	protein_coding	KNOWN	TNFSF15	HGNC:11931	TNFSF15	TNF superfamily member 15		TL1, VEGI, TL1A, VEGI192A, MGC129934, MGC129935	9q32	AF039390	gene with protein product	vascular endothelial cell growth inhibitor, TNF superfamily ligand TL1A, TNF ligand-related molecule 1, vascular endothelial growth inhibitor-192A
ENSG00000280010.1	0.596236	-1.77961	2.37584	-0.572403	4.15362	0.000365131	0.00295957	chr11	58627435	58628528	+	TEC	KNOWN	AP001350.4
ENSG00000259940.2	1.60043	-0.567796	2.16823	-0.569517	3.33871	0.00277354	0.014405	chr16	27213308	27214993	-	antisense	NOVEL	CTD-3203P2.1
ENSG00000171951.4	3.48484	-0.612449	4.09729	-0.568974	8.971	4.39792e-09	5.3056e-07	chr2	223596940	223602503	-	protein_coding	KNOWN	SCG2	HGNC:10575	SCG2	secretogranin II		CHGC, SgII, SN	2q36.1	M25756	gene with protein product	secretoneurin, chromogranin C
ENSG00000172458.4	1.41341	0.722261	0.691151	-0.567744	1.23318	0.229608	0.397646	chr13	20702127	20723098	+	protein_coding	KNOWN	IL17D	HGNC:5984	IL17D	interleukin 17D		IL-27, IL-17D, IL27, FLJ30846	13q12.11	AY078238	gene with protein product	interleukin 27
ENSG00000169248.11	0.64938	0.649379	1.15649e-06	-0.567387	1.30224e-06	0.999999	0.999999	chr4	76033682	76041415	-	protein_coding	KNOWN	CXCL11	HGNC:10638	CXCL11	C-X-C motif chemokine ligand 11	SCYB9B, SCYB11	H174, b-R1, I-TAC, IP-9	4q21.1	U66096	gene with protein product
ENSG00000267370.1	-2.75061	-2.23294	-0.517667	-0.566447	-0.849033	0.404362	0.583651	chr19	9756152	9756863	-	unprocessed_pseudogene	KNOWN	CTD-2623N2.3
ENSG00000239467.4	-1.93788	-1.19987	-0.73801	-0.563528	-1.28782	0.210249	0.373225	chr2	170771113	170778148	+	lincRNA	NOVEL	AC007405.6
ENSG00000258092.1	1.73617	0.41783	1.31834	-0.560653	0.713012	0.482804	0.650047	chr12	2797136	2803938	-	antisense	NOVEL	RP4-816N1.7
ENSG00000279901.1	-0.511823	-1.49665	0.984824	-0.560222	1.37883	0.180829	0.335379	chr16	2683106	2684764	+	TEC	KNOWN	CTD-2270P14.2
ENSG00000215529.11	3.57641	-1.25522	4.83164	-0.55969	9.35294	2.01914e-09	3.0581e-07	chr20	32858923	32961609	+	protein_coding	KNOWN	EFCAB8	HGNC:34532	EFCAB8	EF-hand calcium binding domain 8			20q11.21		gene with protein product
ENSG00000224728.1	-0.236065	0.867146	-1.10321	-0.55918	-2.66137	0.013748	0.0489963	chr3	15878047	15879571	+	processed_pseudogene	KNOWN	AC090945.1
ENSG00000244607.4	1.91859	-0.974348	2.89294	-0.558217	5.0242	4.05179e-05	0.000533062	chr3	42692663	42773253	-	protein_coding	KNOWN	CCDC13	HGNC:26358	CCDC13	coiled-coil domain containing 13		FLJ25467	3p22.1	AK058196	gene with protein product
ENSG00000213671.3	-1.33081	-2.00646	0.67565	-0.557335	0.824877	0.417671	0.595946	chr17	20775642	20776905	+	processed_pseudogene	KNOWN	OLA1P2	HGNC:45277	OLA1P2	OLA1 pseudogene 2			17p11.2		pseudogene
ENSG00000279078.1	-0.255875	-0.33595	0.0800758	-0.55631	0.138288	0.891182	0.939111	chr7	127997597	128000077	+	lincRNA	KNOWN	SND1-IT1	HGNC:24158	SND1-IT1	SND1 intronic transcript 1	C7orf54	NAG8, NSG-X	7q32.1	AF191492	RNA, long non-coding	nasopharyngeal carcinoma associated gene protein-8
ENSG00000152380.8	1.72638	-0.968312	2.6947	-0.555328	5.56083	1.05935e-05	0.000188884	chr5	80487969	80542563	+	protein_coding	KNOWN	FAM151B	HGNC:33716	FAM151B	family with sequence similarity 151 member B		UNQ9217	5q14.1		gene with protein product
ENSG00000100276.9	1.24924	-1.4673	2.71654	-0.55527	4.2765	0.000267771	0.00231251	chr22	29312933	29319679	-	protein_coding	KNOWN	RASL10A	HGNC:16954	RASL10A	RAS like family 10 member A		RRP22	22q12.2	Y07847	gene with protein product
ENSG00000261097.1	-2.06398	-1.28787	-0.776111	-0.553822	-1.01775	0.31908	0.497824	chr13	46296445	46297844	-	lincRNA	NOVEL	LINC00563	HGNC:43707	LINC00563	long intergenic non-protein coding RNA 563			13q14.13	U79295	RNA, long non-coding
ENSG00000260314.2	3.32052	-0.98183	4.30235	-0.55304	7.77614	5.68459e-08	3.54538e-06	chr10	17809344	17911170	+	protein_coding	KNOWN	MRC1	HGNC:7228	MRC1	mannose receptor C-type 1	MRC1L1	CLEC13D, CD206, bA541I19.1, CLEC13DL	10p12.33	J05550	gene with protein product	macrophage mannose receptor
ENSG00000187609.14	-0.0588366	0.00215728	-0.0609939	-0.553014	-0.136658	0.892456	0.939658	chr9	137306896	137423262	-	protein_coding	KNOWN	EXD3	HGNC:26023	EXD3	exonuclease 3'-5' domain containing 3		LOC54932, FLJ20433, mut-7, Nbr	9q34.3		gene with protein product	nibbler homolog
ENSG00000234296.1	-2.39126	-2.89505	0.50379	-0.552523	0.695773	0.493342	0.65947	chr10	26643228	26645016	+	lincRNA	NOVEL	RP13-16H11.7
ENSG00000273599.1	2.83184	-2.76963	5.60147	-0.548415	6.17037	2.37596e-06	5.94229e-05	chr10	124996064	125001491	+	antisense	NOVEL	RP11-59C5.3
ENSG00000244192.1	1.60039	-0.0571838	1.65757	-0.546564	2.4117	0.0240016	0.0753673	chr5	130989897	130990428	+	processed_pseudogene	KNOWN	RP11-114H7.1
ENSG00000244242.1	0.129318	-1.77552	1.90484	-0.546289	2.45262	0.0219393	0.0703665	chr11	1732410	1750591	-	protein_coding	KNOWN	IFITM10	HGNC:40022	IFITM10	interferon induced transmembrane protein 10		DSPA3	11p15.5		gene with protein product	dispanin subfamily A member 3
ENSG00000239719.1	0.278902	-0.0688051	0.347707	-0.545997	0.726829	0.474453	0.642635	chr7	149191043	149191223	-	processed_pseudogene	KNOWN	RP4-800G7.1
ENSG00000275055.1	-0.538911	0.854796	-1.39371	-0.545896	-3.00041	0.00625539	0.027145	chr19	52049007	52049754	+	antisense	NOVEL	CTC-471J1.11
ENSG00000272369.1	2.36207	1.31394	1.04814	-0.543792	2.20532	0.03739	0.105857	chr12	46537502	46652550	+	lincRNA	NOVEL	RP11-446N19.1
ENSG00000124615.16	4.45692	3.23508	1.22184	-0.541985	3.85133	0.00078049	0.0053465	chr6	39899578	39934551	-	protein_coding	KNOWN	MOCS1	HGNC:7190	MOCS1	molybdenum cofactor synthesis 1		MOCOD	6p21.2	AJ224328	gene with protein product
ENSG00000267394.1	1.0344	0.263562	0.770841	-0.539279	0.306831	0.761653	0.858594	chr17	44198882	44216565	+	antisense	NOVEL	CTB-175E5.7
ENSG00000204584.1	2.78511	0.384632	2.40048	-0.538017	4.84724	6.32852e-05	0.000751058	chr17	49845910	49848837	+	antisense	NOVEL	RP11-304F15.3
ENSG00000091831.20	2.29708	0.886563	1.41052	-0.53733	3.40103	0.00238192	0.0128297	chr6	151656691	152129619	+	protein_coding	KNOWN	ESR1	HGNC:3467	ESR1	estrogen receptor 1	ESR	NR3A1, Era, ER-alpha	6q25.1-q25.2	X03635	gene with protein product	nuclear receptor subfamily 3 group A member 1, estrogen receptor alpha, oestrogen receptor alpha, E2 receptor alpha
ENSG00000091536.15	2.21588	-1.7218	3.93768	-0.536554	5.84919	5.19956e-06	0.000106903	chr17	18108706	18179802	+	protein_coding	KNOWN	MYO15A	HGNC:7594	MYO15A	myosin XVA	DFNB3, MYO15		17p11.2	AF144094	gene with protein product
ENSG00000186448.13	5.33844	5.18962	0.148822	-0.535982	0.696563	0.492856	0.659291	chr3	44584888	44648471	+	protein_coding	KNOWN	ZNF197	HGNC:12988	ZNF197	zinc finger protein 197	ZNF166	P18, D3S1363E, ZKSCAN9, ZSCAN41	3p21.31	AF011573	gene with protein product
ENSG00000271344.1	1.51399	-2.10075	3.61474	-0.534441	8.02735	3.2672e-08	2.36155e-06	chr7	128690451	128691717	+	lincRNA	NOVEL	RP11-274B21.9
ENSG00000135077.7	2.32637	-2.31251	4.63887	-0.534393	5.97558	3.81566e-06	8.53387e-05	chr5	157085832	157142869	-	protein_coding	KNOWN	HAVCR2	HGNC:18437	HAVCR2	hepatitis A virus cellular receptor 2		Tim-3, TIM3, FLJ14428, TIMD3, CD366	5q33.3	AK027334	gene with protein product	T-cell immunoglobulin mucin family member 3
ENSG00000116299.15	3.97198	-1.02675	4.99873	-0.533776	11.8056	2.08106e-11	2.29924e-08	chr1	109113679	109206781	+	protein_coding	KNOWN	KIAA1324
ENSG00000227782.2	0.0845925	-0.797369	0.881961	-0.533154	1.15397	0.260023	0.434421	chr17	16040472	16041273	+	antisense	NOVEL	CTC-529I10.2
ENSG00000132464.10	0.498612	2.13637	-1.63776	-0.531953	-1.27731	0.213872	0.377543	chr4	70628744	70686816	+	protein_coding	KNOWN	ENAM	HGNC:3344	ENAM	enamelin	AIH2		4q13.3	AF125373	gene with protein product
ENSG00000228436.2	1.50039	0.540101	0.960289	-0.531514	2.00139	0.0569333	0.145354	chr1	38860000	38919396	+	antisense	NOVEL	RP5-864K19.4
ENSG00000273486.1	0.285537	0.0493304	0.236206	-0.529099	0.351539	0.728292	0.837991	chr3	136837338	136839021	-	antisense	NOVEL	RP11-731C17.2
ENSG00000198816.5	-2.69363	-2.28433	-0.409291	-0.528797	-0.530654	0.600599	0.744369	chr19	7515292	7521026	+	protein_coding	KNOWN	ZNF358	HGNC:16838	ZNF358	zinc finger protein 358		FLJ10390, ZFEND	19p13.2	AK001252	gene with protein product
ENSG00000272944.1	-2.20684	-2.33788	0.131037	-0.526005	0.174366	0.86306	0.923066	chr2	221572506	221574454	+	antisense	NOVEL	CTD-2308L22.1
ENSG00000181847.10	1.35818	2.05057	-0.692387	-0.52593	-1.56874	0.129972	0.264271	chr3	114276913	114310288	+	protein_coding	KNOWN	TIGIT	HGNC:26838	TIGIT	T cell immunoreceptor with Ig and ITIM domains	VSIG9, VSTM3	FLJ39873, DKFZp667A205	3q13.31	AK097192	gene with protein product
ENSG00000270195.1	0.486691	-0.511147	0.997839	-0.525419	1.74176	0.0945231	0.21045	chr4	1712821	1713622	+	lincRNA	NOVEL	RP11-572O17.1
ENSG00000249790.2	3.39918	3.433	-0.0338169	-0.525386	-0.0741847	0.941486	0.968115	chr12	8788257	8795789	+	lincRNA	NOVEL	RP11-20D14.6
ENSG00000281376.1	2.44415	0.64076	1.80339	-0.523333	0.865823	0.395272	0.57499	chr20	31721507	31723409	+	antisense	KNOWN	ABALON	HGNC:49667	ABALON	apoptotic BCL2L1-antisense long non-coding RNA		INXS	20q11.21	KC505631	RNA, long non-coding	apoptotic BCL-X-associated long ncRNA, intronic BCL-XS-inducing lncRNA
ENSG00000205940.8	0.84806	-0.272296	1.12036	-0.523307	1.56874	0.129972	0.264271	chr4	13333414	13338657	+	transcribed_processed_pseudogene	KNOWN	HSP90AB2P	HGNC:32537	HSP90AB2P	heat shock protein 90 alpha family class B member 2, pseudogene		HSP90BB	4p15.33	AY956763	pseudogene
ENSG00000164500.6	1.46652	1.25063	0.215881	-0.522142	0.34127	0.735909	0.842961	chr7	50096036	50159830	+	protein_coding	KNOWN	C7orf72
ENSG00000140511.10	-0.117536	-0.272466	0.15493	-0.521594	0.27263	0.7875	0.876005	chr15	88877288	88895626	-	protein_coding	KNOWN	HAPLN3	HGNC:21446	HAPLN3	hyaluronan and proteoglycan link protein 3	EXLD1	HsT19883	15q26.1	AY262759	gene with protein product
ENSG00000114737.14	-0.889845	1.10111	-1.99096	-0.521317	-3.59395	0.00148138	0.00890742	chr3	50606490	50611831	-	protein_coding	KNOWN	CISH	HGNC:1984	CISH	cytokine inducible SH2 containing protein		CIS, G18, CIS-1, SOCS	3p21.2	Z77852	gene with protein product
ENSG00000256618.2	-1.61704	-2.4001	0.783055	-0.519385	1.1486	0.262189	0.436865	chr17	22523111	22524663	+	protein_coding	KNOWN	MTRNR2L1	HGNC:37155	MTRNR2L1	MT-RNR2 like 1			17p11.2	CR612552	gene with protein product	humanin-like 1
ENSG00000046604.11	5.1625	5.56259	-0.400093	-0.519263	-1.36204	0.185997	0.341907	chr18	31498043	31549008	+	protein_coding	KNOWN	DSG2	HGNC:3049	DSG2	desmoglein 2		CDHF5	18q12.1	Z26317	gene with protein product
ENSG00000162407.8	0.895005	2.1767	-1.28169	-0.51792	-2.67462	0.0133396	0.0479069	chr1	56494747	56645301	-	protein_coding	KNOWN	PPAP2B
ENSG00000254846.1	1.42325	0.197127	1.22612	-0.517781	0.642071	0.526993	0.687378	chr14	20344233	20346888	-	antisense	NOVEL	RP11-203M5.2
ENSG00000170075.8	-1.07293	-1.3956	0.322669	-2.29768	0.278162	0.783302	0.872964	chr1	202122858	202133592	+	protein_coding	KNOWN	GPR37L1	HGNC:14923	GPR37L1	G protein-coupled receptor 37 like 1		ETBR-LP-2	1q32.1	AJ310210	gene with protein product
ENSG00000163359.14	2.81136	1.84995	0.961407	-0.517526	0.900306	0.37702	0.557249	chr2	237324003	237414375	-	protein_coding	KNOWN	COL6A3	HGNC:2213	COL6A3	collagen type VI alpha 3 chain			2q37.3	X52022	gene with protein product
ENSG00000273442.1	1.41017	-1.14328	2.55345	-0.515238	4.23983	0.000293748	0.00249494	chr22	17080701	17081456	+	lincRNA	NOVEL	AC006946.17
ENSG00000242588.5	-0.964681	-0.308921	-0.65576	-0.514098	-1.23383	0.229368	0.397507	chr7	128574751	128622694	+	processed_transcript	NOVEL	RP11-274B21.14
ENSG00000262484.1	0.90633	-0.939531	1.84586	-0.513582	3.32468	0.00286997	0.0147976	chr19	38908980	38912158	-	protein_coding	KNOWN	CCER2	HGNC:44662	CCER2	coiled-coil glutamate rich protein 2			19q13.2		gene with protein product
ENSG00000165912.14	-1.44472	-1.65882	0.214108	-0.512438	0.31198	0.757785	0.856502	chr11	47177525	47186443	-	protein_coding	KNOWN	PACSIN3	HGNC:8572	PACSIN3	protein kinase C and casein kinase substrate in neurons 3		SDPIII	11p11.2	AF130979	gene with protein product	syndapin III
ENSG00000246859.2	1.71707	0.705834	1.01124	-0.512225	1.09642	0.283917	0.460722	chr5	111512226	111739726	+	antisense	NOVEL	STARD4-AS1	HGNC:44117	STARD4-AS1	STARD4 antisense RNA 1			5q22.1	CR749489	RNA, long non-coding
ENSG00000165886.4	-1.38413	-0.898238	-0.485892	-0.512037	-0.926411	0.363575	0.543849	chr10	97498868	97571209	+	protein_coding	KNOWN	UBTD1	HGNC:25683	UBTD1	ubiquitin domain containing 1		FLJ11807	10q24.1-q24.2	BC007331	gene with protein product
ENSG00000187068.2	-3.69464	-2.1781	-1.51655	-0.511518	-1.97317	0.0602548	0.151895	chr3	185078050	185153014	-	protein_coding	KNOWN	C3orf70	HGNC:33731	C3orf70	chromosome 3 open reading frame 70			3q27.2		gene with protein product
ENSG00000259083.1	-0.0535277	-0.141946	0.088418	-0.51146	0.0987812	0.922143	0.956872	chr14	39174885	39175880	-	antisense	NOVEL	RP11-407N17.4
ENSG00000237749.4	0.355161	-1.70751	2.06267	-0.511176	2.22304	0.0360179	0.102891	chr1	37556247	37556499	+	processed_pseudogene	KNOWN	RP3-423B22.5
ENSG00000235513.1	3.68079	-1.22107	4.90186	-0.511156	3.80281	0.000881171	0.0059006	chr22	41209122	41217627	-	antisense	NOVEL	RP4-756G23.5
ENSG00000133055.7	-3.78214	-1.28476	-2.49738	-2.02071	-2.48172	0.0205742	0.0670416	chr1	203167811	203175813	-	protein_coding	KNOWN	MYBPH	HGNC:7552	MYBPH	myosin binding protein H			1q32.1	BC044226	gene with protein product
ENSG00000279246.1	1.03972	-0.601119	1.64084	-0.508758	1.51768	0.14233	0.281301	chr11	61352244	61354477	+	TEC	KNOWN	RP11-286N22.14
ENSG00000258655.2	-1.08899	0.0591739	-1.14817	-0.507023	-1.74155	0.0945611	0.210502	chr14	32074946	32076793	-	antisense	NOVEL	ARHGAP5-AS1	HGNC:20279	ARHGAP5-AS1	ARHGAP5 antisense RNA 1 (head to head)	C14orf128	MGC15504	14q12	BC007251	RNA, long non-coding
ENSG00000166928.9	1.06467	-1.1503	2.21497	-0.505916	3.49361	0.00189775	0.0108424	chr11	60378530	60417756	+	protein_coding	KNOWN	MS4A14	HGNC:30706	MS4A14	membrane spanning 4-domains A14	MS4A16	NYD-SP21, FLJ32856, DKFZp434H092	11q12.2	AY584610	gene with protein product
ENSG00000268798.1	-1.5749	-0.662698	-0.912207	-0.505511	-1.75368	0.0924178	0.207279	chr19	1440839	1441938	+	lincRNA	NOVEL	CTB-25B13.5
ENSG00000264215.1	-1.0495	-2.13476	1.08527	-0.504502	1.81841	0.0816689	0.189541	chr17	20788071	20789584	+	lincRNA	NOVEL	RP11-283C24.1
ENSG00000281789.1	-0.600104	-1.64012	1.04001	-0.503068	1.53035	0.139176	0.277236	chr12	48927939	48928033	-	misc_RNA	NOVEL	Y_RNA
ENSG00000106123.10	-1.8217	0.472769	-2.29447	-0.502979	-4.03848	0.000487974	0.00371868	chr7	142855061	142871094	+	protein_coding	KNOWN	EPHB6	HGNC:3396	EPHB6	EPH receptor B6		HEP	7q34	D83492	gene with protein product
ENSG00000241852.8	-2.45965	-1.01105	-1.4486	-0.502666	-2.75064	0.0112088	0.0420837	chr8	22599601	22604150	+	protein_coding	KNOWN	C8orf58	HGNC:32233	C8orf58	chromosome 8 open reading frame 58		FLJ34715	8p21.3	BC012750	gene with protein product
ENSG00000144283.20	5.07984	5.0767	0.00313121	-0.501554	0.0154582	0.987796	0.993193	chr2	158456964	158682879	+	protein_coding	KNOWN	PKP4	HGNC:9026	PKP4	plakophilin 4		p0071	2q24.1	X81889	gene with protein product
ENSG00000226124.5	1.55372	0.592273	0.961451	-0.500003	1.60701	0.121302	0.251759	chr2	199760544	199851173	-	protein_coding	KNOWN	FTCDNL1	HGNC:48661	FTCDNL1	formiminotransferase cyclodeaminase N-terminal like		FONG	2q33.1	BC039445	gene with protein product	formiminotransferase N-terminal sub-domain containing gene
ENSG00000136449.12	1.86334	-0.0860911	1.94943	-0.498102	4.19104	0.000332244	0.0027483	chr17	50508384	50531501	+	protein_coding	KNOWN	MYCBPAP	HGNC:19677	MYCBPAP	MYCBP associated protein		AMAP-1, DKFZp434N1415	17q21.33	BC028393	gene with protein product
ENSG00000226751.2	-2.66267	-0.288247	-2.37442	-0.497215	-3.96017	0.00059412	0.00431998	chr21	14761710	14763090	-	lincRNA	NOVEL	AF127936.5
ENSG00000205702.9	0.743198	-0.544752	1.28795	-0.495947	2.57813	0.0165936	0.0566394	chr22	42140203	42144577	-	polymorphic_pseudogene	KNOWN	CYP2D7	HGNC:2624	CYP2D7	cytochrome P450 family 2 subfamily D member 7 (gene/pseudogene)	CYP2D, CYP2D@, CYP2D7P1, CYP2D7P		22q13.2	M33387	gene with protein product
ENSG00000170382.10	0.126107	-1.80552	1.93162	-2.3443	1.53436	0.13819	0.276046	chr1	204617170	204685733	-	protein_coding	KNOWN	LRRN2	HGNC:16914	LRRN2	leucine rich repeat neuronal 2	LRRN5	GAC1, LRANK1, FIGLER7	1q32.1	AF030435	gene with protein product	leucine rich and ankyrin repeats 1, fibronectin type III, immunoglobulin and leucine rich repeat domain 7
ENSG00000204334.7	-0.70707	-1.01894	0.311867	-0.494746	0.559271	0.581227	0.727893	chr2	170783786	170798971	+	protein_coding	KNOWN	ERICH2	HGNC:44395	ERICH2	glutamate rich 2			2q31.1	BC127676, BC150546	gene with protein product
ENSG00000255314.1	-1.1007	-0.965162	-0.135536	-0.494509	-0.240718	0.811845	0.892157	chr11	46171947	46177105	+	lincRNA	NOVEL	RP11-702F3.3
ENSG00000272872.1	1.10807	0.48832	0.619753	-0.491774	0.751375	0.459827	0.63085	chr22	15823197	15823890	+	sense_intronic	NOVEL	LL22NC03-N14H11.1
ENSG00000155962.11	1.77556	-0.337995	2.11356	-0.489992	4.27254	0.000270457	0.00232896	chrX	155276211	155334657	-	protein_coding	KNOWN	CLIC2	HGNC:2063	CLIC2	chloride intracellular channel 2		XAP121, CLCNL2	Xq28	AJ000217	gene with protein product
ENSG00000275880.1	-0.0584029	-1.45812	1.39972	-0.489295	2.32513	0.0289661	0.0868965	chr13	110613082	110616353	-	antisense	NOVEL	RP11-90L1.8
ENSG00000253633.1	-1.72182	-0.0917076	-1.63011	-0.487826	-2.71232	0.0122391	0.0450451	chr8	102528740	102538668	+	lincRNA	NOVEL	KB-1980E6.3
ENSG00000279644.1	2.28008	-0.0312427	2.31132	-0.487436	1.09118	0.286171	0.463155	chr2	64552771	64592133	-	protein_coding	KNOWN	AC008074.1
ENSG00000141314.11	1.47755	1.0189	0.458649	-0.487209	0.882284	0.386489	0.566799	chr17	32266176	32324661	+	protein_coding	KNOWN	RHBDL3	HGNC:16502	RHBDL3	rhomboid like 3	RHBDL4	VRHO	17q11.2	AJ313480	gene with protein product
ENSG00000124575.6	-1.01473	-2.32024	1.30551	-0.486073	1.98723	0.0585785	0.148638	chr6	26234268	26234933	-	protein_coding	KNOWN	HIST1H1D
ENSG00000228643.1	0.949837	-1.39031	2.34015	-0.485776	3.56084	0.00160777	0.00951527	chr2	286419	301515	+	processed_transcript	NOVEL	AC079779.4
ENSG00000259448.2	-0.648565	-1.21808	0.569518	-0.485487	0.952832	0.350298	0.531292	chr15	31216020	31224445	+	lincRNA	NOVEL	RP11-16E12.1
ENSG00000257342.1	2.1803	-0.0279091	2.20821	-0.4854	1.19207	0.245039	0.416102	chr12	57694132	57721510	-	antisense	NOVEL	RP11-571M6.7
ENSG00000232545.1	-1.36526	-1.17612	-0.189146	-0.48425	-0.30707	0.761473	0.858522	chr22	24101689	24103354	+	sense_intronic	NOVEL	KB-318B8.7
ENSG00000100351.15	0.113202	3.00567	-2.89247	-0.482189	-4.73415	8.42003e-05	0.000934541	chr22	39901082	39973721	+	protein_coding	KNOWN	GRAP2	HGNC:4563	GRAP2	GRB2 related adaptor protein 2		Grf40, GrbX, GRBLG, GADS, Mona	22q13.1	AF102694	gene with protein product
ENSG00000166073.7	-1.20534	0.568052	-1.77339	-0.481748	-3.7102	0.00111005	0.0071413	chr15	39799023	39920892	-	protein_coding	KNOWN	GPR176	HGNC:32370	GPR176	G protein-coupled receptor 176		Gm1012	15q14-q15.1	BC067106	gene with protein product
ENSG00000038427.14	-0.630746	0.558599	-1.18935	-0.478826	-1.94152	0.0641823	0.158762	chr5	83471465	83582303	+	protein_coding	KNOWN	VCAN	HGNC:2464	VCAN	versican	CSPG2	PG-M	5q14.2-q14.3	X15998	gene with protein product	versican proteoglycan
ENSG00000174500.11	-0.344771	1.55156	-1.89633	-0.478192	-3.92285	0.000652452	0.00463908	chr3	112120841	112133305	-	protein_coding	KNOWN	GCSAM	HGNC:20253	GCSAM	germinal center associated signaling and motility	GCET2	MGC40441, HGAL	3q13.2	BC030506	gene with protein product	human germinal center-associated lymphoma
ENSG00000197503.4	1.21506	1.99575	-0.780691	-0.476998	-2.24358	0.0344847	0.0995408	chr12	24566964	24584168	-	lincRNA	NOVEL	LINC00477	HGNC:26557	LINC00477	long intergenic non-protein coding RNA 477	C12orf67	FLJ32894, FAM191B	12p12.1	AK057456	RNA, long non-coding	family with sequence similarity 191, member B
ENSG00000165409.14	-0.511434	-1.30972	0.798291	-0.476802	1.04289	0.307527	0.48585	chr14	80954989	81146302	+	protein_coding	KNOWN	TSHR	HGNC:12373	TSHR	thyroid stimulating hormone receptor		LGR3	14q24-q31	AY429111	gene with protein product
ENSG00000162643.11	1.89783	-0.381325	2.27915	-0.476484	5.32186	1.92064e-05	0.000303274	chr1	84999147	85133138	+	protein_coding	KNOWN	WDR63
ENSG00000259673.4	-0.101731	0.743375	-0.845106	-0.473531	-1.40636	0.1726	0.323619	chr15	67403619	67521844	-	lincRNA	NOVEL	IQCH-AS1	HGNC:44104	IQCH-AS1	IQCH antisense RNA 1			15q23		RNA, long non-coding
ENSG00000167077.11	0.482006	1.23273	-0.750727	-0.471317	-1.4116	0.171071	0.321399	chr22	41699499	41799456	+	protein_coding	KNOWN	MEI1	HGNC:28613	MEI1	meiotic double-stranded break formation protein 1		MGC40042, SPATA38	22q13.2	AK092934	gene with protein product	spermatogenesis associated 38
ENSG00000279561.1	-1.786	-1.5504	-0.235596	-0.471007	-0.515972	0.610657	0.752236	chr9	41269916	41273997	-	pseudogene	KNOWN	AL845472.1
ENSG00000166592.10	2.05413	-4.94722	7.00135	-0.470838	5.42529	1.48378e-05	0.000249348	chr16	66921679	66925644	-	protein_coding	KNOWN	RRAD	HGNC:10446	RRAD	RRAD, Ras related glycolysis inhibitor and calcium channel regulator		REM3, RAD	16q22.1	L24564	gene with protein product
ENSG00000188112.7	-2.09008	-0.607914	-1.48217	-0.46978	-2.42489	0.0233184	0.0736405	chr6	42101118	42142619	-	protein_coding	KNOWN	C6orf132	HGNC:21288	C6orf132	chromosome 6 open reading frame 132		bA7K24.2	6p21.1		gene with protein product
ENSG00000142224.14	0.433947	0.698171	-0.264223	-2.19323	-0.539657	0.594471	0.739492	chr1	206798870	206842981	+	protein_coding	KNOWN	IL19	HGNC:5990	IL19	interleukin 19		IL-19, MDA1, ZMDA1, IL-10C, NG.1	1q32.1	AF192498	gene with protein product	melanoma differentiation associated protein-like protein
ENSG00000162891.9	1.16009	-1.73318	2.89326	-2.70449	4.00054	0.000536832	0.00399701	chr1	206865354	206869223	+	protein_coding	KNOWN	IL20	HGNC:6002	IL20	interleukin 20		ZCYTO10, IL10D, IL-20	1q32.1	AF224266	gene with protein product
ENSG00000162892.14	0.169015	-0.958573	1.12759	-2.3178	1.05525	0.301954	0.479864	chr1	206897443	206904139	+	protein_coding	KNOWN	IL24	HGNC:11346	IL24	interleukin 24	ST16	mda-7, IL10B, Mob-5, C49A, FISP, IL-24	1q32.1	U16261	gene with protein product	melanoma differentiation association protein 7, suppression of tumorigenicity 16 (melanoma differentiation), IL-4-induced secreted protein
ENSG00000170545.15	-1.43689	0.163209	-1.6001	-0.469464	-2.02848	0.0538982	0.139166	chr12	51244558	51270890	-	protein_coding	KNOWN	SMAGP	HGNC:26918	SMAGP	small cell adhesion glycoprotein		MGC149453, MGC149454, hSMAGP	12q13.13		gene with protein product	small trans-membrane and glycosylated protein
ENSG00000117215.13	-0.498468	-0.587253	0.088785	-0.468952	0.166465	0.869204	0.927245	chr1	20111939	20119566	-	protein_coding	KNOWN	PLA2G2D	HGNC:9033	PLA2G2D	phospholipase A2 group IID		sPLA2S	1p36.12	AF112982	gene with protein product
ENSG00000132623.14	-2.01039	-2.29468	0.284283	-0.468396	0.414071	0.682548	0.807399	chr20	9986126	10058303	+	protein_coding	KNOWN	ANKEF1	HGNC:15803	ANKEF1	ankyrin repeat and EF-hand domain containing 1	ANKRD5	FLJ21669, dJ839B4.6	20p12.2	AK025322	gene with protein product
ENSG00000225339.3	0.401065	0.251056	0.150009	-0.467857	0.0816604	0.935603	0.964327	chr6	34248568	34286768	+	processed_transcript	NOVEL	RP11-513I15.6
ENSG00000176681.13	-1.52471	-2.31676	0.792048	-0.467626	1.07924	0.291349	0.468686	chr17	46292733	46337794	+	protein_coding	KNOWN	LRRC37A	HGNC:29069	LRRC37A	leucine rich repeat containing 37A		KIAA0563	17q21.31	BC040501	gene with protein product
ENSG00000070404.8	0.520129	0.786886	-0.266758	-0.46713	-0.501549	0.620615	0.759698	chr19	676365	683390	+	protein_coding	KNOWN	FSTL3	HGNC:3973	FSTL3	follistatin like 3		FLRG, FSRP	19p13.3	U76702	gene with protein product	follistatin-related protein
ENSG00000159761.13	-1.71012	-1.44417	-0.265954	-0.466907	-0.444608	0.660639	0.790582	chr16	67666816	67668758	+	protein_coding	KNOWN	C16orf86	HGNC:33755	C16orf86	chromosome 16 open reading frame 86		FLJ41802	16q22.1		gene with protein product
ENSG00000232618.1	1.73486	0.964732	0.770125	-0.46617	1.71032	0.100276	0.219005	chr6	142950211	142956646	+	lincRNA	NOVEL	RP11-439L18.1
ENSG00000182791.4	-1.52746	-1.15009	-0.377376	-0.466058	-0.605445	0.550641	0.705624	chr11	66590176	66593083	-	protein_coding	KNOWN	CCDC87	HGNC:25579	CCDC87	coiled-coil domain containing 87		FLJ10786	11q13.2	BC034469	gene with protein product
ENSG00000259357.2	-0.11164	0.254155	-0.365796	-0.46524	-0.156527	0.876944	0.931631	chr1	150965245	150966256	+	antisense	NOVEL	RP11-316M1.12
ENSG00000276564.1	-2.51767	-1.12838	-1.38929	-0.463429	-2.05921	0.0506302	0.132565	chr16	14150833	14153235	+	lincRNA	NOVEL	CTA-276F8.1
ENSG00000276523.1	2.38057	-1.17401	3.55458	-0.463013	7.31359	1.61091e-07	7.57832e-06	chr16	75572185	75572685	-	antisense	NOVEL	RP11-490B18.6
ENSG00000211678.2	-2.66425	-1.30197	-1.36228	-0.462052	-2.0718	0.0493433	0.130018	chr22	22904850	22905025	+	IG_J_gene	KNOWN	IGLJ3	HGNC:5865	IGLJ3	immunoglobulin lambda joining 3			22q11.22	M15642	immunoglobulin gene
ENSG00000207652.1	-1.00533	-0.311808	-0.693517	-0.461039	-1.14758	0.2626	0.437109	chr13	40810766	40810861	+	miRNA	KNOWN	MIR621	HGNC:32877	MIR621	microRNA 621	MIRN621	hsa-mir-621	13q14.11		RNA, micro
ENSG00000136866.12	-3.57064	-1.81062	-1.76002	-0.460733	-2.37413	0.0260511	0.0800325	chr9	113038380	113056759	-	protein_coding	KNOWN	ZFP37	HGNC:12863	ZFP37	ZFP37 zinc finger protein		ZNF906	9q32	AF022158	gene with protein product
ENSG00000145700.8	0.0755366	1.22161	-1.14607	-0.460691	-1.95691	0.0622443	0.155335	chr5	75068275	75236878	-	protein_coding	KNOWN	ANKRD31	HGNC:26853	ANKRD31	ankyrin repeat domain 31		FLJ40191	5q13.3	AK097510	gene with protein product
ENSG00000160233.7	-3.10965	-2.21199	-0.89766	-0.458732	-1.47963	0.152149	0.295226	chr21	44455486	44462196	+	protein_coding	KNOWN	LRRC3	HGNC:14965	LRRC3	leucine rich repeat containing 3	C21orf102, LRRC3DN, C21orf30	DKFZP434C128	21q22.3	AB058646	gene with protein product
ENSG00000271503.4	2.24461	1.72509	0.51952	-0.458515	1.25341	0.222286	0.388395	chr17	35871491	35880793	-	protein_coding	KNOWN	CCL5	HGNC:10632	CCL5	C-C motif chemokine ligand 5	D17S136E, SCYA5	RANTES, SISd, TCP228, MGC17164	17q12	AF043341	gene with protein product	T-cell specific protein p288, T-cell specific RANTES protein, SIS-delta, regulated upon activation, normally T-expressed, and presumably secreted, beta-chemokine RANTES, small inducible cytokine subfamily A (Cys-Cys), member 5
ENSG00000013297.9	1.97276	-0.382309	2.35507	-0.457982	4.22684	0.000303541	0.00256086	chr3	170418865	170860380	+	protein_coding	KNOWN	CLDN11	HGNC:8514	CLDN11	claudin 11	OTM	OSP	3q26.2	AF068863	gene with protein product
ENSG00000263766.4	1.1721	0.128421	1.04367	-0.456131	0.831791	0.413834	0.592685	chr17	47603860	47649420	-	antisense	NOVEL	RP11-580I16.2
ENSG00000086288.10	-1.50715	-1.8627	0.355553	-0.455861	0.54591	0.590232	0.736163	chr7	37848597	37900401	+	protein_coding	KNOWN	NME8	HGNC:16473	NME8	NME/NM23 family member 8	TXNDC3	CILD6, SPTRX2, NM23-H8, DNAI8	7p14.1	AF202051	gene with protein product	sperm-specific thioredoxin 2
ENSG00000272716.1	-0.358767	0.719406	-1.07817	-0.454662	-2.12402	0.0443113	0.120245	chr2	32165046	32165757	-	lincRNA	NOVEL	RP11-563N4.1
ENSG00000121552.3	1.34928	1.01684	0.332441	-0.452856	0.615527	0.544076	0.701394	chr3	122325244	122341972	+	protein_coding	KNOWN	CSTA	HGNC:2481	CSTA	cystatin A	STF1, STFA		3q21.1		gene with protein product	stefin A
ENSG00000233170.4	-2.66324	-2.47641	-0.186824	-0.452769	-0.302041	0.765257	0.860889	chr8	37747338	37748004	-	processed_pseudogene	KNOWN	RP11-863K10.4
ENSG00000234782.3	1.55879	0.0771819	1.4816	-0.452663	2.57994	0.0165262	0.056474	chr9	118082869	118083382	-	processed_pseudogene	KNOWN	TPT1P9	HGNC:49299	TPT1P9	tumor protein, translationally-controlled 1 pseudogene 9			9q33.1		pseudogene
ENSG00000234222.5	2.71518	0.750184	1.96499	-0.452349	1.37363	0.182419	0.337278	chr1	145926590	145959179	+	antisense	NOVEL	RP11-315I20.1
ENSG00000235314.1	-1.86564	0.445502	-2.31114	-0.452237	-4.7051	9.06125e-05	0.000991681	chr7	44039171	44042306	+	lincRNA	NOVEL	LINC00957	HGNC:22332	LINC00957	long intergenic non-protein coding RNA 957			7p13	BC014556	RNA, long non-coding
ENSG00000278861.1	-0.354339	-0.39149	0.0371514	-0.452198	0.0744154	0.941305	0.968062	chr12	123655528	123656128	+	TEC	KNOWN	RP11-338K17.6
ENSG00000261239.5	3.41257	-2.41382	5.82639	-0.450951	8.21964	2.15054e-08	1.74217e-06	chr16	46469341	46569097	-	transcribed_unprocessed_pseudogene	KNOWN	ANKRD26P1	HGNC:32955	ANKRD26P1	ankyrin repeat domain 26 pseudogene 1		FLJ43980	16q11.2	BC070117	pseudogene
ENSG00000227398.3	1.57384	0.275894	1.29794	-0.449955	3.36996	0.00256993	0.0136228	chr3	47164497	47246601	+	antisense	NOVEL	KIF9-AS1	HGNC:26822	KIF9-AS1	KIF9 antisense RNA 1		FLJ39534	3p21.31		RNA, long non-coding
ENSG00000273399.2	0.186223	-1.58871	1.77493	-0.448111	3.40881	0.00233701	0.0126743	chr9	14586766	14587326	-	lincRNA	NOVEL	RP11-408A13.3
ENSG00000186714.11	3.61857	1.44912	2.16945	-0.447162	1.6175	0.119012	0.248423	chr11	32602246	32794658	-	protein_coding	KNOWN	CCDC73	HGNC:23261	CCDC73	coiled-coil domain containing 73		NY-SAR-79	11p13	AK128159	gene with protein product
ENSG00000249947.2	1.07598	-0.205291	1.28127	-0.446139	1.89135	0.0708681	0.170849	chr5	112885094	112885745	+	processed_pseudogene	KNOWN	XBP1P1	HGNC:12802	XBP1P1	X-box binding protein 1 pseudogene 1	XBP1, XBPP1		5q22.2		pseudogene
ENSG00000099810.17	5.51249	6.14747	-0.634983	-0.445784	-2.77902	0.0104992	0.0400565	chr9	21802543	21937651	+	protein_coding	KNOWN	MTAP	HGNC:7413	MTAP	methylthioadenosine phosphorylase		MSAP, c86fus	9p21.3	AB062485	gene with protein product	S-methyl-5'-thioadenosine phosphorylase
ENSG00000075275.15	2.71682	3.02053	-0.303708	-0.445543	-0.578503	0.568385	0.718278	chr22	46360834	46537170	-	protein_coding	KNOWN	CELSR1	HGNC:1850	CELSR1	cadherin EGF LAG seven-pass G-type receptor 1		ME2, HFMI2, FMI2, CDHF9, ADGRC1	22q13.31	AF231024	gene with protein product	flamingo homolog 2 (Drosophila), adhesion G protein-coupled receptor C1
ENSG00000181240.12	-1.51363	-1.52817	0.0145382	-0.444612	0.0265811	0.979017	0.988634	chr19	6426037	6433779	-	protein_coding	KNOWN	SLC25A41	HGNC:28533	SLC25A41	solute carrier family 25 member 41		FLJ40442, MGC34725, APC4	19p13.3	AK097761	gene with protein product
ENSG00000230461.7	0.466014	0.163387	0.302627	-2.4852	0.601464	0.553244	0.707124	chr1	213817751	213988508	-	processed_transcript	NOVEL	PROX1-AS1	HGNC:43656	PROX1-AS1	PROX1 antisense RNA 1			1q32.3	AK092251	RNA, long non-coding
ENSG00000149948.12	5.45791	4.45829	0.999622	-0.443008	3.11469	0.00476536	0.0220119	chr12	65824131	65966295	+	protein_coding	KNOWN	HMGA2	HGNC:5009	HMGA2	high mobility group AT-hook 2	HMGIC	BABL, LIPO	12q14.3	U28754	gene with protein product
ENSG00000274895.1	0.739295	0.408734	0.330562	-2.38905	0.67758	0.504603	0.669089	chr1	213983793	213986419	-	antisense	NOVEL	RP11-478J18.2
ENSG00000159917.13	2.67805	2.67633	0.00172247	-0.442826	0.00156922	0.998761	0.999432	chr19	44228729	44305046	-	protein_coding	KNOWN	ZNF235	HGNC:12866	ZNF235	zinc finger protein 235	ZNF270, ZFP93	HZF6, ANF270	19q13.2	X78929	gene with protein product
ENSG00000262663.1	0.381869	-1.86819	2.25005	-0.442793	3.66763	0.00123399	0.00771878	chr17	82918282	82918785	+	lincRNA	NOVEL	RP11-497H17.1
ENSG00000167555.12	3.01544	-2.77635	5.79179	-0.442478	7.72728	6.33718e-08	3.83992e-06	chr19	52397849	52418412	+	protein_coding	KNOWN	ZNF528	HGNC:29384	ZNF528	zinc finger protein 528		KIAA1827	19q13.41	AB058730	gene with protein product
ENSG00000136378.13	-2.01101	-2.03338	0.0223727	-0.441506	0.0201987	0.984054	0.991135	chr15	78759203	78811431	-	protein_coding	KNOWN	ADAMTS7	HGNC:223	ADAMTS7	ADAM metallopeptidase with thrombospondin type 1 motif 7		ADAM-TS7, DKFZp434H204	15q25.1	AF140675	gene with protein product	COMPase, a disintegrin and metalloprotease with thrombospondin motifs-7 preproprotein
ENSG00000271151.1	-1.64392	-0.0463427	-1.59758	-0.440501	-3.24095	0.00351664	0.0173229	chr2	173968351	173969418	+	lincRNA	NOVEL	RP11-394I13.2
ENSG00000246889.2	1.8155	0.397716	1.41779	-0.439177	0.884228	0.385461	0.566244	chr11	70372246	70398488	-	antisense	NOVEL	AP000487.5
ENSG00000234329.1	0.0999174	-1.12019	1.2201	-0.4391	2.16368	0.0408024	0.113068	chr1	45651039	45651826	-	processed_pseudogene	KNOWN	RP11-767N6.2
ENSG00000147509.12	-2.5495	-1.93443	-0.615072	-0.439084	-0.756172	0.457001	0.628477	chr8	53851808	53959303	+	protein_coding	KNOWN	RGS20	HGNC:14600	RGS20	regulator of G protein signaling 20		RGSZ1, ZGAP1	8q11.23	AF074979	gene with protein product
ENSG00000177103.12	-2.00313	-1.4554	-0.547734	-0.437819	-0.578548	0.568355	0.718278	chr11	117427773	117817525	-	protein_coding	KNOWN	DSCAML1	HGNC:14656	DSCAML1	DS cell adhesion molecule like 1		KIAA1132	11q23.3		gene with protein product
ENSG00000244274.6	2.19334	0.00711023	2.18623	-0.437643	4.02622	0.000503266	0.00381183	chr20	45406057	45410610	+	protein_coding	KNOWN	DBNDD2	HGNC:15881	DBNDD2	dysbindin domain containing 2	C20orf35	HSMNP1	20q13.12	AF220191	gene with protein product
ENSG00000103089.7	-1.26488	1.17843	-2.44331	-0.436644	-4.43257	0.000180487	0.00169417	chr16	74712955	74774831	-	protein_coding	KNOWN	FA2H	HGNC:21197	FA2H	fatty acid 2-hydroxylase	FAXDC1, SPG35	FAAH, FLJ25287	16q23.1	BC002679	gene with protein product	fatty acid hydroxylase
ENSG00000275857.1	1.24371	0.929346	0.314362	-0.43657	0.301519	0.76565	0.861017	chr16	29804430	29804990	-	antisense	NOVEL	AC009133.21
ENSG00000232811.1	2.49217	-1.43554	3.92771	-0.434857	4.74832	8.12401e-05	0.000913632	chr1	110943467	110952848	+	antisense	NOVEL	RP11-96K19.2
ENSG00000166507.15	-1.08867	-0.391665	-0.697007	-0.434402	-1.24427	0.22557	0.392587	chr10	73801911	73811798	-	protein_coding	KNOWN	NDST2	HGNC:7681	NDST2	N-deacetylase and N-sulfotransferase 2		NST2, HSST2	10q22.2	U36601	gene with protein product
ENSG00000175591.10	-4.69099	-1.73276	-2.95823	-0.433749	-3.67302	0.00121758	0.00764179	chr11	73218298	73236352	+	protein_coding	KNOWN	P2RY2	HGNC:8541	P2RY2	purinergic receptor P2Y2		P2U	11q13.4	U07225	gene with protein product
ENSG00000256116.1	-1.01646	-0.394791	-0.621672	-0.433588	-0.634792	0.531648	0.691273	chr11	64229214	64234352	-	antisense	NOVEL	RP11-783K16.14
ENSG00000232533.1	-0.544877	-0.359986	-0.184891	-0.431586	-0.29163	0.773108	0.866419	chr7	143379692	143380495	-	antisense	NOVEL	AC093673.5
ENSG00000169429.9	0.0840474	-2.42665	2.5107	-0.431345	2.03297	0.0534092	0.138119	chr4	73740506	73743716	+	protein_coding	KNOWN	CXCL8	HGNC:6025	CXCL8	C-X-C motif chemokine ligand 8	IL8	SCYB8, LUCT, LECT, MDNCF, TSG-1, IL-8, NAP-1, 3-10C, MONAP, AMCF-I, LYNAP, NAF, b-ENAP, GCP-1, K60, GCP1, NAP1	4q13.3	Y00787	gene with protein product	neutrophil-activating peptide 1, granulocyte chemotactic protein 1, monocyte-derived neutrophil chemotactic factor, lung giant cell carcinoma-derived chemotactic protein, tumor necrosis factor-induced gene 1, monocyte-derived neutrophil-activating peptide, lymphocyte derived neutrophil activating peptide, beta endothelial cell-derived neutrophil activating peptide, alveolar macrophage chemotactic…
ENSG00000167705.10	-0.00278577	-0.972174	0.969388	-0.430825	1.39948	0.174628	0.326642	chr17	1646145	1650077	-	protein_coding	KNOWN	RILP	HGNC:30266	RILP	Rab interacting lysosomal protein		FLJ31193	17p13.3	AJ404317	gene with protein product
ENSG00000274964.1	0.23656	0.989635	-0.753075	-0.430642	-1.56829	0.130076	0.264438	chr12	32339368	32340724	+	sense_intronic	NOVEL	RP11-817I4.1
ENSG00000268543.1	-0.360006	0.794478	-1.15448	-0.430456	-2.56498	0.0170908	0.0578431	chr19	58418560	58419310	+	TEC	KNOWN	CTD-2619J13.16
ENSG00000255837.1	0.791987	-1.1666	1.95859	-0.429644	3.90486	0.000682571	0.00481157	chr12	10996495	10997875	-	protein_coding	KNOWN	TAS2R20	HGNC:19109	TAS2R20	taste 2 receptor member 20	TAS2R49	T2R20, T2R56	12p13.2	AX097732, AF494236	gene with protein product
ENSG00000259954.1	2.42025	-1.75387	4.17412	-0.428681	2.68236	0.0131063	0.047189	chr16	27447669	27453393	-	antisense	NOVEL	IL21R-AS1	HGNC:27551	IL21R-AS1	IL21R antisense RNA 1			16p12.1	AK093371	RNA, long non-coding
ENSG00000250654.6	-0.451911	0.547977	-0.999888	-0.42766	-2.26681	0.0328223	0.0958559	chr12	54076838	54081903	-	transcribed_unprocessed_pseudogene	KNOWN	RP11-834C11.7
ENSG00000180211.5	1.12063	0.897732	0.222897	-0.427406	0.476414	0.638144	0.773348	chr6	39958414	39958833	-	processed_pseudogene	KNOWN	RP1-278E11.3
ENSG00000168658.17	0.740201	0.430326	0.309875	-0.425997	0.52102	0.60719	0.749608	chr2	98087116	98313299	+	protein_coding	KNOWN	VWA3B	HGNC:28385	VWA3B	von Willebrand factor A domain containing 3B		DKFZp686F2227, MGC26733	2q11.2	AL832761	gene with protein product
ENSG00000145555.13	2.5495	3.1626	-0.613107	-0.425669	-1.26185	0.219287	0.384461	chr5	16661914	16936276	-	protein_coding	KNOWN	MYO10	HGNC:7593	MYO10	myosin X		KIAA0799	5p15.1	AF247457	gene with protein product
ENSG00000237054.8	2.18196	0.17677	2.00519	-0.425255	0.750578	0.460298	0.631379	chr14	22918947	22926900	+	antisense	NOVEL	PRMT5-AS1	HGNC:40533	PRMT5-AS1	PRMT5 antisense RNA 1			14q11.2	AK093277	RNA, long non-coding
ENSG00000259790.1	0.504316	0.549094	-0.0447777	-0.424871	-0.0894165	0.929503	0.960963	chr15	75321397	75322693	-	transcribed_processed_pseudogene	KNOWN	ANP32BP1	HGNC:24267	ANP32BP1	acidic nuclear phosphoprotein 32 family member B pseudogene 1			15q24.2		pseudogene
ENSG00000269894.1	-1.14246	0.304419	-1.44687	-0.423592	-2.23579	0.0350596	0.100723	chr3	9935706	9936258	+	sense_intronic	NOVEL	RP11-1020A11.1
ENSG00000214050.6	-1.77995	-0.549022	-1.23093	-0.422899	-1.87221	0.0735745	0.176007	chr8	28348287	28490318	-	protein_coding	KNOWN	FBXO16	HGNC:13618	FBXO16	F-box protein 16		FBX16	8p21.1	AF453435	gene with protein product
ENSG00000231305.3	2.12038	0.534295	1.58608	-0.422828	3.73067	0.00105489	0.0068575	chr3	128861313	128871540	-	antisense	NOVEL	RP11-723O4.2
ENSG00000119630.12	-1.15444	-0.42829	-0.726148	-0.420632	-1.04379	0.307121	0.485517	chr14	74941834	74955784	-	protein_coding	KNOWN	PGF	HGNC:8893	PGF	placental growth factor	PGFL	PlGF-2, SHGC-10760, D12S1900, PIGF, PLGF, PlGF	14q24.3	S72960	gene with protein product	placenta growth factor
ENSG00000213420.6	-2.46603	-1.73076	-0.735275	-0.420121	-1.11628	0.275497	0.451753	chr7	100169606	100177372	-	protein_coding	KNOWN	GPC2	HGNC:4450	GPC2	glypican 2		cerebroglycan, FLJ38962, DKFZp547M109	7q22.1	BX375153	gene with protein product	glypican proteoglycan 2, cerebroglycan proteoglycan
ENSG00000173110.7	-0.203475	-0.727274	0.523799	-0.419913	0.695818	0.493314	0.65947	chr1	161524540	161526910	+	protein_coding	KNOWN	HSPA6	HGNC:5239	HSPA6	heat shock protein family A (Hsp70) member 6		HSP70B'	1q23.3		gene with protein product
ENSG00000179799.8	-0.7318	1.65531	-2.38711	-0.419638	-4.80665	7.01133e-05	0.00081142	chr3	75356516	75357503	-	unprocessed_pseudogene	KNOWN	OR7E22P	HGNC:8394	OR7E22P	olfactory receptor family 7 subfamily E member 22 pseudogene		OR6DG, OR3.6	3p12.3	AF042089	pseudogene
ENSG00000105419.16	1.18245	0.570518	0.611931	-0.418877	0.951736	0.350842	0.531706	chr19	47403124	47419523	-	protein_coding	KNOWN	MEIS3	HGNC:29537	MEIS3	Meis homeobox 3		MRG2, DKFZp547H236	19q13.32	BC025404	gene with protein product
ENSG00000267632.1	-1.64073	0.229234	-1.86996	-0.417299	-3.19382	0.00394052	0.0189659	chr17	42509784	42511519	+	sense_intronic	NOVEL	RP11-400F19.18
ENSG00000168477.16	1.50973	-2.99121	4.50094	-0.417069	5.49651	1.2428e-05	0.000216162	chr6	32041154	32115334	-	protein_coding	KNOWN	TNXB	HGNC:11976	TNXB	tenascin XB	TNXB1, TNXB2	TNXBS, XBS, XB	6p21.33-p21.32	X71923	gene with protein product
ENSG00000273456.1	-2.17943	-1.67752	-0.501912	-0.416818	-0.842898	0.407717	0.58624	chr2	202374932	202375604	-	lincRNA	NOVEL	RP11-686O6.2
ENSG00000154153.12	-0.0640181	0.339758	-0.403776	-0.416813	-0.695851	0.493293	0.65947	chr5	16473038	16617058	-	protein_coding	KNOWN	FAM134B
ENSG00000187715.12	5.68016	2.64577	3.03439	-0.416247	5.47003	1.32741e-05	0.000227691	chr3	127915232	127987671	+	protein_coding	KNOWN	KBTBD12	HGNC:25731	KBTBD12	kelch repeat and BTB domain containing 12	KLHDC6	FLJ46299	3q21.3		gene with protein product
ENSG00000279909.1	2.96168	0.676917	2.28477	-0.415338	0.919035	0.367342	0.547998	chr4	75949920	75957413	+	protein_coding	KNOWN	AC110615.1
ENSG00000234478.1	-0.877393	-1.43904	0.561645	-2.33398	0.417433	0.680121	0.80613	chr1	226148003	226155071	+	antisense	NOVEL	RP11-275I14.4
ENSG00000272221.1	-1.10183	0.298291	-1.40012	-0.415013	-2.85501	0.00880235	0.0350489	chr6	31394289	31395495	-	lincRNA	NOVEL	XXbac-BPG181B23.7
ENSG00000135604.9	-1.41838	-0.582956	-0.835425	-0.414332	-1.51339	0.14341	0.282898	chr6	144150526	144188370	+	protein_coding	KNOWN	STX11	HGNC:11429	STX11	syntaxin 11			6q24.2	AF044309	gene with protein product
ENSG00000011465.15	-0.685854	-0.027539	-0.658315	-0.414273	-0.902111	0.37608	0.556246	chr12	91140484	91183123	-	protein_coding	KNOWN	DCN	HGNC:2705	DCN	decorin		DSPG2, SLRR1B	12q21.33	AF138300	gene with protein product	decorin proteoglycan
ENSG00000105499.12	2.21173	-0.207345	2.41907	-0.414268	4.12498	0.000392468	0.00313008	chr19	48047843	48110817	-	protein_coding	KNOWN	PLA2G4C	HGNC:9037	PLA2G4C	phospholipase A2 group IVC		cPLA2-gamma	19q13.33	AF065214	gene with protein product
ENSG00000272389.1	1.2626	-1.73383	2.99644	-0.41253	5.83072	5.4408e-06	0.000110042	chr5	112898023	112898371	+	antisense	NOVEL	CTC-487M23.7
ENSG00000166444.16	1.71628	1.66927	0.0470077	-0.411288	0.0754021	0.940528	0.96754	chr11	8693351	8910951	-	protein_coding	KNOWN	ST5
ENSG00000171714.10	-2.0435	-2.48412	0.44062	-0.41087	0.651248	0.521155	0.68283	chr11	22193176	22283357	+	protein_coding	KNOWN	ANO5	HGNC:27337	ANO5	anoctamin 5	TMEM16E, LGMD2L	GDD1	11p14.3	AL833271	gene with protein product
ENSG00000259287.2	0.064494	0.144073	-0.0795787	-0.410556	-0.145811	0.885305	0.935747	chr15	33858602	33864825	-	antisense	NOVEL	RP11-3D4.2
ENSG00000111490.11	1.81634	1.992	-0.175666	-0.410013	-0.424635	0.674935	0.802024	chr12	64781193	64881032	+	protein_coding	KNOWN	TBC1D30	HGNC:29164	TBC1D30	TBC1 domain family member 30		KIAA0984	12q14.3	AB023201	gene with protein product
ENSG00000229808.1	0.311769	-1.92892	2.24069	-0.409803	3.22237	0.00367821	0.0179762	chr1	161890833	161892196	+	transcribed_processed_pseudogene	KNOWN	RP11-456P18.2
ENSG00000183154.1	-0.813037	-1.07797	0.264929	-0.407992	0.472014	0.641236	0.775078	chr8	37734761	37737426	-	antisense	NOVEL	RP11-863K10.7
ENSG00000187144.10	2.78467	1.14492	1.63975	-0.40695	1.09824	0.283137	0.459946	chr1	16387117	16437424	-	protein_coding	KNOWN	SPATA21	HGNC:28026	SPATA21	spermatogenesis associated 21		spergen-2, spergen2	1p36.13		gene with protein product
ENSG00000225213.2	-2.49627	-1.44511	-1.05116	-0.406529	-1.46205	0.156868	0.301986	chr10	16721352	16748377	-	sense_intronic	NOVEL	RP11-197M22.2
ENSG00000140795.11	3.23861	-0.818137	4.05675	-0.404598	8.74306	7.06227e-09	7.36155e-07	chr16	46703369	46790407	-	protein_coding	KNOWN	MYLK3	HGNC:29826	MYLK3	myosin light chain kinase 3		caMLCK, MLCK	16q11.2	AJ247087	gene with protein product	MLC kinase
ENSG00000213204.7	-0.690795	-1.03687	0.346075	-0.403964	0.46861	0.643632	0.777092	chr6	87408012	87511634	+	protein_coding	NOVEL	C6orf165
ENSG00000138356.12	2.66777	-2.28662	4.95439	-0.403264	8.92615	4.82492e-09	5.66301e-07	chr2	200585868	200677064	+	protein_coding	KNOWN	AOX1	HGNC:553	AOX1	aldehyde oxidase 1		AO, AOH1	2q33.1	AF017060	gene with protein product
ENSG00000272368.2	1.75604	-0.00615997	1.7622	-0.402898	3.9012	0.00068885	0.00484339	chr12	50112197	50165618	+	antisense	NOVEL	RP4-605O3.4
ENSG00000272150.4	0.324242	-0.303388	0.62763	-0.400909	0.973334	0.340223	0.52046	chr1	145572345	145607858	-	transcribed_unprocessed_pseudogene	KNOWN	NBPF25P	HGNC:45046	NBPF25P	NBPF member 25, pseudogene			1q21.1		pseudogene
ENSG00000214842.5	2.13472	0.567238	1.56748	-0.400571	4.05101	0.000472832	0.00363301	chr2	17510584	17518439	-	protein_coding	KNOWN	RAD51AP2	HGNC:34417	RAD51AP2	RAD51 associated protein 2		FLJ17540	2p24.2	AK310498	gene with protein product
ENSG00000226318.1	1.21005	-1.01227	2.22232	-0.400326	3.51536	0.00179875	0.0103722	chr10	67960702	67961464	-	processed_pseudogene	KNOWN	RP11-474D14.2
ENSG00000246090.5	-0.178507	0.713214	-0.891721	-0.400177	-1.51756	0.142359	0.281321	chr4	99088857	99301356	+	antisense	NOVEL	RP11-696N14.1
ENSG00000075213.9	0.764695	2.07834	-1.31365	-0.400111	-2.83526	0.00921648	0.0362196	chr7	83955777	84492724	-	protein_coding	KNOWN	SEMA3A	HGNC:10723	SEMA3A	semaphorin 3A	SEMAD	SEMA1, SemD, coll-1, Hsema-I	7q21.11	L26081	gene with protein product	sema III
ENSG00000136848.15	-2.27179	-0.882746	-1.38905	-0.400004	-2.89135	0.00808611	0.0330042	chr9	121567057	121785530	+	protein_coding	KNOWN	DAB2IP	HGNC:17294	DAB2IP	DAB2 interacting protein		AF9Q34, DIP1/2, KIAA1743, AIP1	9q33.2	AF367051	gene with protein product	nGAP-like protein, DOC-2/DAB2 interactive protein, ASK-interacting protein, ASK1-interacting protein 1
ENSG00000168779.18	-0.552094	0.010567	-0.562661	-0.398129	-0.798487	0.432521	0.608561	chr3	158095954	158106503	-	protein_coding	KNOWN	SHOX2	HGNC:10854	SHOX2	short stature homeobox 2		SHOT, OG12X, OG12	3q25.32	AJ002368	gene with protein product
ENSG00000226266.5	-1.62866	-1.0142	-0.614462	-0.397594	-0.873406	0.391211	0.571424	chr2	159670708	159712435	-	lincRNA	NOVEL	AC009961.3
ENSG00000134668.11	-0.256854	-1.1315	0.87465	-0.397086	1.17389	0.252107	0.424622	chr1	31790422	31816051	-	protein_coding	KNOWN	SPOCD1	HGNC:26338	SPOCD1	SPOC domain containing 1		FLJ25348, PPP1R146	1p35.2	AK058077	gene with protein product	protein phosphatase 1, regulatory subunit 146
ENSG00000026036.19	-0.786388	-1.38016	0.593777	-0.397035	0.866586	0.394862	0.574562	chr20	63659300	63698698	+	protein_coding	KNOWN	RTEL1-TNFRSF6B	HGNC:44095	RTEL1-TNFRSF6B	RTEL1-TNFRSF6B readthrough (NMD candidate)			20q13.33		readthrough
ENSG00000146859.6	-0.837074	1.1296	-1.96668	-0.396051	-1.91209	0.0680331	0.16572	chr7	135148072	135166215	+	protein_coding	KNOWN	TMEM140	HGNC:21870	TMEM140	transmembrane protein 140		FLJ11000	7q33	AK001862	gene with protein product
ENSG00000267892.1	-2.23139	-0.446898	-1.78449	-0.395798	-2.75619	0.0110667	0.0417197	chr19	38738284	38739863	+	antisense	NOVEL	CTD-2540F13.2
ENSG00000188958.8	-0.387913	1.77365	-2.16157	-0.392792	-3.49766	0.00187893	0.0107473	chr3	191267168	191330536	-	protein_coding	KNOWN	UTS2B	HGNC:30894	UTS2B	urotensin 2B	UTS2D	URP, U2B	3q28	AB116021	gene with protein product	prepro-URP
ENSG00000271725.1	2.33875	-0.972898	3.31165	-0.392745	2.03129	0.0535919	0.138504	chr15	81303215	81309391	-	3prime_overlapping_ncrna	NOVEL	RP11-761I4.4
ENSG00000279191.1	-1.35435	-0.384658	-0.969696	-0.390952	-1.40843	0.171996	0.322771	chr2	111321433	111324812	-	TEC	KNOWN	RP11-803D5.1
ENSG00000215548.2	-0.496679	-0.00142567	-0.495253	-0.39046	-1.16432	0.255886	0.429097	chr9	63832127	63859641	-	unprocessed_pseudogene	KNOWN	RP11-764K9.4
ENSG00000179344.15	-1.58499	-1.80544	0.220457	-0.390105	0.291835	0.772953	0.866419	chr6	32659467	32668383	-	protein_coding	KNOWN	HLA-DQB1	HGNC:4944	HLA-DQB1	major histocompatibility complex, class II, DQ beta 1	HLA-DQB	IDDM1, CELIAC1	6p21.32		gene with protein product
ENSG00000279364.1	2.1147	0.396932	1.71777	-0.388967	0.884815	0.38515	0.565955	chr15	34978351	34980084	+	TEC	KNOWN	RP11-463I20.1
ENSG00000064489.20	-1.37063	-1.44532	0.0746904	-0.388423	0.136726	0.892403	0.939658	chr19	19145567	19192158	-	protein_coding	KNOWN	MEF2BNB-MEF2B
ENSG00000159714.9	-0.866728	-1.20544	0.338709	-0.385597	0.607467	0.549321	0.704965	chr16	67394419	67416833	-	protein_coding	KNOWN	ZDHHC1	HGNC:17916	ZDHHC1	zinc finger DHHC-type containing 1	C16orf1	HSU90653, ZNF377	16q22.1	U90653	gene with protein product
ENSG00000225450.1	0.68242	-0.413849	1.09627	-0.385276	1.64716	0.112729	0.238481	chr22	38739003	38749041	+	antisense	NOVEL	RP3-508I15.14
ENSG00000115414.17	1.4139	0.776685	0.637212	-0.384499	0.877102	0.389241	0.569556	chr2	215360440	215436172	-	protein_coding	KNOWN	FN1	HGNC:3778	FN1	fibronectin 1		MSF, CIG, LETS, GFND2, FINC	2q35		gene with protein product	migration-stimulating factor, cold-insoluble globulin
ENSG00000230829.3	0.990358	1.48375	-0.493396	-0.384446	-0.756998	0.456515	0.628119	chr5	32221932	32222347	+	processed_pseudogene	KNOWN	CTD-2186M15.1
ENSG00000255867.1	-0.308257	0.874444	-1.1827	-0.383964	-2.46729	0.0212412	0.0686368	chr12	31589923	31615666	+	antisense	NOVEL	DENND5B-AS1	HGNC:42517	DENND5B-AS1	DENND5B antisense RNA 1			12p11.21		RNA, long non-coding
ENSG00000110079.15	-1.58013	-0.0375499	-1.54258	-0.382777	-2.19197	0.0384549	0.108091	chr11	60280541	60308972	+	protein_coding	KNOWN	MS4A4A	HGNC:13371	MS4A4A	membrane spanning 4-domains A4A	MS4A4	CD20L1, MS4A7	11q12.2	AB013102	gene with protein product
ENSG00000147138.1	1.06662	2.22727	-1.16065	-0.382455	-2.25534	0.0336342	0.0976941	chrX	79170972	79172229	+	protein_coding	KNOWN	GPR174	HGNC:30245	GPR174	G protein-coupled receptor 174		FKSG79	Xq21.1	AF345567	gene with protein product
ENSG00000124256.13	-2.15012	-0.335705	-1.81441	-0.381826	-2.27494	0.0322582	0.0944886	chr20	57603846	57620576	-	protein_coding	KNOWN	ZBP1	HGNC:16176	ZBP1	Z-DNA binding protein 1	C20orf183	dJ718J7.3, DLM1, DLM-1, DAI	20q13.31	AJ300575	gene with protein product	DNA-dependent activator of IRFs
ENSG00000233360.4	1.17956	0.346449	0.833113	-0.38128	0.486835	0.63085	0.767628	chr22	37641832	37658377	-	antisense	NOVEL	Z83844.1
ENSG00000267898.1	1.29134	-1.52512	2.81646	-0.38072	3.96333	0.000589428	0.00430265	chr19	48963975	48965158	+	lincRNA	NOVEL	CTD-2639E6.9
ENSG00000243859.3	0.789792	0.249011	0.54078	-0.380386	0.675953	0.505617	0.669932	chr5	85464434	85465310	+	processed_pseudogene	KNOWN	RPL5P17	HGNC:36605	RPL5P17	ribosomal protein L5 pseudogene 17			5q14.3		pseudogene
ENSG00000235863.3	-2.89632	-1.83122	-1.0651	-0.37916	-1.44956	0.160292	0.306309	chr6	33277132	33284832	+	protein_coding	KNOWN	B3GALT4	HGNC:919	B3GALT4	beta-1,3-galactosyltransferase 4		beta3Gal-T4, GalT4	6p21.32	Y15061	gene with protein product	ganglioside galactosyltransferase
ENSG00000065054.12	-1.18031	-1.71861	0.538303	-0.377899	0.501443	0.620688	0.759698	chr16	2025356	2039026	+	protein_coding	KNOWN	SLC9A3R2	HGNC:11076	SLC9A3R2	SLC9A3 regulator 2		SIP-1, TKA-1, NHERF-2, E3KARP	16p13.3	AF004900	gene with protein product
ENSG00000005961.16	1.74083	-1.67228	3.41311	-0.377596	4.17271	0.000347966	0.00285615	chr17	44372180	44389505	-	protein_coding	KNOWN	ITGA2B	HGNC:6138	ITGA2B	integrin subunit alpha 2b	GP2B	CD41B, CD41, PPP1R93	17q21.31		gene with protein product	protein phosphatase 1, regulatory subunit 93, platelet glycoprotein IIb of IIb/IIIa complex
ENSG00000178460.16	3.7618	-0.970957	4.73276	-0.377185	3.04657	0.0056064	0.0250015	chr8	66870749	66922048	+	protein_coding	KNOWN	MCMDC2	HGNC:26368	MCMDC2	minichromosome maintenance domain containing 2	C8orf45	FLJ25692	8q13.1	BC034576	gene with protein product
ENSG00000227766.1	-0.162341	-0.980759	0.818418	-0.376167	0.255575	0.800485	0.884116	chr6	29942075	29943067	-	unprocessed_pseudogene	KNOWN	HCG4P5	HGNC:22925	HCG4P5	HLA complex group 4 pseudogene 5		HCGIV-05, HCGIV.4, HCGIV-5	6p21.3		pseudogene	HCGIV-05 pseudogene
ENSG00000215483.7	0.100904	-0.847039	0.947943	-0.376057	2.27493	0.032259	0.0944886	chr13	40450934	40535807	-	lincRNA	NOVEL	LINC00598	HGNC:42770	LINC00598	long intergenic non-protein coding RNA 598		TTL, lncFOXO1	13q14.11		RNA, long non-coding	twelve-thirteen translocation leukemia transcript (non-protein coding)
ENSG00000176170.12	-2.24444	-0.00849282	-2.23595	-0.375998	-3.44656	0.00213045	0.0118127	chr17	76376584	76387860	+	protein_coding	KNOWN	SPHK1	HGNC:11240	SPHK1	sphingosine kinase 1		SPHK	17q25.1	BC030553	gene with protein product
ENSG00000228830.1	-1.10133	-1.25331	0.151977	-2.29812	0.117101	0.907767	0.949041	chr1	234607008	234609483	+	antisense	NOVEL	RP4-781K5.2
ENSG00000226360.5	0.594447	-0.462798	1.05725	-0.375438	1.85884	0.0755184	0.179505	chr3	61742455	61743106	-	processed_pseudogene	KNOWN	RPL10AP6	HGNC:36504	RPL10AP6	ribosomal protein L10a pseudogene 6			3p14.2		pseudogene
ENSG00000225093.1	1.72643	0.374625	1.35181	-0.374938	2.95197	0.00701341	0.0296657	chr6	108004357	108005568	-	processed_pseudogene	KNOWN	RPL3P7	HGNC:36797	RPL3P7	ribosomal protein L3 pseudogene 7			6q21		pseudogene
ENSG00000274461.1	2.38888	0.888464	1.50042	-0.374933	3.11355	0.00477839	0.0220585	chr10	120819307	120825311	+	processed_transcript	NOVEL	RP11-323P17.2
ENSG00000160360.10	-1.73784	-2.3925	0.654653	-0.374286	0.705108	0.487619	0.654555	chr9	136327476	136359605	+	protein_coding	KNOWN	GPSM1	HGNC:17858	GPSM1	G protein signaling modulator 1		AGS3, DKFZP727I051	9q34.3	AI272212	gene with protein product	AGS3 homolog (C. elegans)
ENSG00000136367.13	1.07483	0.860612	0.214218	-0.373167	0.41092	0.684825	0.808746	chr14	23520855	23556192	-	protein_coding	KNOWN	ZFHX2	HGNC:20152	ZFHX2	zinc finger homeobox 2	ZNF409	KIAA1762, KIAA1056, ZFH-5	14q11.2	AB051549	gene with protein product
ENSG00000228727.7	0.180668	0.223286	-0.0426178	-0.372947	-0.0704966	0.94439	0.970346	chr6	31762799	31764851	+	protein_coding	KNOWN	SAPCD1	HGNC:13938	SAPCD1	suppressor APC domain containing 1	C6orf26	NG23	6p21.33		gene with protein product
ENSG00000167037.17	0.321521	-0.70994	1.03146	-0.372942	2.04394	0.0522313	0.135784	chr22	24806169	24927578	+	protein_coding	KNOWN	SGSM1	HGNC:29410	SGSM1	small G protein signaling modulator 1	RUTBC2	KIAA1941	22q11.23	AB075821	gene with protein product
ENSG00000184227.6	-2.04442	-2.2023	0.157883	-0.372656	0.246204	0.807646	0.889257	chr14	73537114	73543794	+	protein_coding	KNOWN	ACOT1	HGNC:33128	ACOT1	acyl-CoA thioesterase 1		ACH2, CTE-1, LACH2	14q24.3	DQ082754	gene with protein product
ENSG00000268220.1	1.18453	1.18524	-0.000702502	-0.372274	-0.000509582	0.999598	0.999855	chr3	170087810	170089590	+	antisense	NOVEL	RP11-379K17.12
ENSG00000166682.9	0.562631	-1.35561	1.91824	-0.370827	4.59682	0.000119141	0.00122815	chr11	113687550	113706373	-	protein_coding	KNOWN	TMPRSS5	HGNC:14908	TMPRSS5	transmembrane serine protease 5		MGC141886, MGC148044	11q23.2	AB028140	gene with protein product	spinesin
ENSG00000235652.6	2.2713	-0.0272869	2.29858	-0.370284	2.65326	0.0140037	0.0496405	chr6	145799409	145886585	+	antisense	NOVEL	RP11-545I5.3
ENSG00000144857.13	0.671095	1.91423	-1.24314	-0.369924	-2.65334	0.0140009	0.0496405	chr3	113211003	113287459	+	protein_coding	KNOWN	BOC	HGNC:17173	BOC	BOC cell adhesion associated, oncogene regulated		CDON2, Boi	3q13.2	AY027658	gene with protein product	brother of CDO, brother of CDON, cell adhesion associated, oncogene regulated 2
ENSG00000104921.13	-1.36543	0.307661	-1.67309	-0.369144	-2.45983	0.0215936	0.0695492	chr19	7688758	7702146	-	protein_coding	KNOWN	FCER2	HGNC:3612	FCER2	Fc fragment of IgE receptor II	CD23A, FCE2	CLEC4J, CD23	19p13.2	M15059	gene with protein product	Fc epsilon receptor II
ENSG00000250081.1	1.17507	-0.885787	2.06086	-0.368691	3.82233	0.000839217	0.00567061	chr5	65486444	65487048	-	lincRNA	NOVEL	CTD-2116N20.1
ENSG00000280207.1	-2.30489	-1.98194	-0.322955	-0.367992	-0.454126	0.653872	0.785764	chr5	177967004	177967457	+	lincRNA	NOVEL	RP11-423H2.4
ENSG00000167748.9	2.2545	2.86976	-0.615265	-0.367909	-1.0964	0.283926	0.460722	chr19	50819148	50823787	-	protein_coding	KNOWN	KLK1	HGNC:6357	KLK1	kallikrein 1		Klk6	19q13.33	L10038	gene with protein product
ENSG00000114646.8	1.45466	-2.15007	3.60473	-0.367622	5.10994	3.26613e-05	0.000453305	chr3	47562239	47580792	-	protein_coding	KNOWN	CSPG5	HGNC:2467	CSPG5	chondroitin sulfate proteoglycan 5		NGC	3p21.31	AF059274	gene with protein product	neuroglycan C
ENSG00000189410.10	1.40059	-0.0750094	1.4756	-0.367363	2.37553	0.0259717	0.079838	chr1	20719732	20732837	-	protein_coding	KNOWN	SH2D5	HGNC:28819	SH2D5	SH2 domain containing 5			1p36.12	AK124869, AK123236	gene with protein product
ENSG00000273352.1	-1.47577	0.429234	-1.90501	-0.36721	-3.31732	0.00292186	0.0149959	chr18	9519449	9520199	+	sense_intronic	NOVEL	RP11-61L19.3
ENSG00000134531.8	0.702986	0.754546	-0.0515597	-0.366948	-0.0541129	0.957299	0.976998	chr12	13196716	13219939	+	protein_coding	KNOWN	EMP1	HGNC:3333	EMP1	epithelial membrane protein 1		TMP, CL-20	12p13.1	U43916	gene with protein product
ENSG00000196371.3	1.70451	3.96323	-2.25871	-0.366884	-5.21278	2.52343e-05	0.000372787	chr11	94543840	94549898	+	protein_coding	KNOWN	FUT4	HGNC:4015	FUT4	fucosyltransferase 4	CD15, FCT3A, ELFT	FUC-TIV	11q21		gene with protein product	galactoside 3-L-fucosyltransferase, alpha (1,3) fucosyltransferase, myeloid-specific
ENSG00000267549.4	0.0623129	0.459498	-0.397185	-0.366769	-0.578714	0.568244	0.718278	chr19	56314703	56341287	+	antisense	NOVEL	AC006116.17
ENSG00000174600.12	4.20023	4.53283	-0.332596	-0.366664	-0.610843	0.547121	0.703415	chr12	108288044	108339341	-	protein_coding	KNOWN	CMKLR1	HGNC:2121	CMKLR1	chemerin chemokine-like receptor 1		RVER1	12q23.3	U79526	gene with protein product	resolvin E1 receptor, chemerin receptor
ENSG00000272288.4	-0.461344	-0.98902	0.527676	-0.366338	0.98922	0.332553	0.512779	chr6	34696317	34697470	+	antisense	NOVEL	RP11-140K17.3
ENSG00000148426.11	-3.4766	-1.63376	-1.84284	-0.366016	-2.0602	0.0505276	0.132436	chr10	11823339	11872277	+	protein_coding	KNOWN	PROSER2	HGNC:23728	PROSER2	proline and serine rich 2	C10orf47	MGC35403	10p14	BC017269	gene with protein product
ENSG00000178538.8	-2.0161	-0.212204	-1.8039	-0.365455	-3.02594	0.00588807	0.0259667	chr8	60187347	60281412	-	protein_coding	KNOWN	CA8	HGNC:1382	CA8	carbonic anhydrase 8	CALS	CARP	8q12.1	L04656	gene with protein product
ENSG00000174791.9	0.541398	-1.75836	2.29976	-0.364981	3.36267	0.0026161	0.0138038	chr11	66330242	66336840	-	protein_coding	KNOWN	RIN1	HGNC:18749	RIN1	Ras and Rab interactor 1			11q13.2	L36463	gene with protein product
ENSG00000258938.1	-0.228556	-0.302639	0.0740834	-0.364712	0.0686413	0.945851	0.971011	chr14	35819224	35826765	-	antisense	NOVEL	RP11-317N8.5
ENSG00000237854.3	-1.03489	-1.06332	0.0284252	-0.364649	0.0454109	0.96416	0.980808	chr17	68101908	68115518	+	transcribed_unprocessed_pseudogene	KNOWN	LINC00674	HGNC:44355	LINC00674	long intergenic non-protein coding RNA 674			17q24.2	BC045718, DA232946	RNA, long non-coding
ENSG00000222365.1	-0.989169	0.0206933	-1.00986	-0.364178	-1.8354	0.0790343	0.185575	chr20	49280319	49280409	+	snoRNA	KNOWN	SNORD12B	HGNC:33573	SNORD12B	small nucleolar RNA, C/D box 12B			19p13.2	AM413026	RNA, small nucleolar
ENSG00000130545.14	-0.87009	0.831236	-1.70133	-0.36383	-3.04044	0.00568874	0.0252734	chr19	6463777	6467221	+	protein_coding	KNOWN	CRB3	HGNC:20237	CRB3	crumbs cell polarity complex component 3		MGC17303	19p13.3	AF503290	gene with protein product
ENSG00000280594.1	-0.147232	-0.259635	0.112404	-0.363539	0.175111	0.862481	0.922886	chr21	17611744	17633199	+	processed_transcript	NOVEL	AP000432.1
ENSG00000100197.19	1.14312	-0.794444	1.93757	-0.362618	2.91088	0.00772457	0.031781	chr22	42126499	42130906	-	protein_coding	KNOWN	CYP2D6	HGNC:2625	CYP2D6	cytochrome P450 family 2 subfamily D member 6	CYP2DL1, CYP2D7P2, CYP2D7BP, CYP2D8P2, CYP2D7AP	CPD6, P450-DB1, CYP2D, P450C2D	22q13.2	M20403	gene with protein product
ENSG00000204301.6	-1.82188	-0.315617	-1.50626	-0.361608	-3.16719	0.00420144	0.0199448	chr6	32194843	32224067	-	protein_coding	KNOWN	NOTCH4	HGNC:7884	NOTCH4	notch receptor 4	INT3		6p21.32		gene with protein product
ENSG00000137098.12	-2.13634	-0.858663	-1.27768	-0.360732	-1.54108	0.13655	0.273688	chr9	35808045	35812272	-	protein_coding	KNOWN	SPAG8	HGNC:14105	SPAG8	sperm associated antigen 8		hSMP-1, HSD-1, BS-84, SPAG3, CT142	9p13.3	U12978	gene with protein product
ENSG00000197927.11	-0.817286	-0.530209	-0.287077	-0.360243	-0.572227	0.57256	0.721313	chr2	131722375	131767404	+	transcribed_unprocessed_pseudogene	KNOWN	C2orf27A	HGNC:25077	C2orf27A	chromosome 2 open reading frame 27A	C2orf27		2q21.2	AF038169	RNA, long non-coding
ENSG00000225370.1	0.878688	-0.503125	1.38181	-0.360236	2.80164	0.00996413	0.038498	chr19	54671231	54672591	+	unprocessed_pseudogene	KNOWN	AC011515.2
ENSG00000112218.8	0.408608	1.91818	-1.50957	-0.359488	-2.91723	0.00761043	0.0315114	chr6	96794126	96837463	-	protein_coding	KNOWN	GPR63	HGNC:13302	GPR63	G protein-coupled receptor 63		PSP24(beta), PSP24B	6q16.1	AF317654	gene with protein product
ENSG00000080031.8	3.28342	-3.57514	6.85856	-0.358975	6.94977	3.72739e-07	1.48839e-05	chr19	55181248	55209506	-	protein_coding	KNOWN	PTPRH	HGNC:9672	PTPRH	protein tyrosine phosphatase receptor type H		SAP-1	19q13.42		gene with protein product
ENSG00000240401.7	2.0986	-0.342859	2.44145	-0.35834	1.98068	0.0593547	0.149991	chr2	55282350	55346049	+	antisense	NOVEL	AC012358.8
ENSG00000250222.1	-0.399553	-1.25253	0.852975	-0.35739	1.20548	0.239922	0.41003	chr5	181191924	181194429	+	antisense	NOVEL	CTC-338M12.5
ENSG00000178343.4	-0.909361	1.39805	-2.30741	-0.356718	-3.3886	0.0024555	0.0131377	chr4	42397839	42402487	+	protein_coding	KNOWN	SHISA3	HGNC:25159	SHISA3	shisa family member 3		hShisa3	4p13	BC012029	gene with protein product
ENSG00000267346.1	-0.833627	-2.56728	1.73365	-0.356472	2.18732	0.0388326	0.108845	chr19	45128569	45129030	+	processed_pseudogene	KNOWN	EIF5AP3	HGNC:3304	EIF5AP3	eukaryotic translation initiation factor 5A pseudogene 3			19q13.32	S72026	pseudogene
ENSG00000241489.6	0.107601	-0.131545	0.239146	-0.356324	0.34581	0.732538	0.840723	chrX	149482543	149533935	-	protein_coding	NOVEL	IDS	HGNC:5389	IDS	iduronate 2-sulfatase	SIDS	ID2S	Xq28	M58342	gene with protein product	Hunter syndrome
ENSG00000126460.9	-0.630561	-0.411407	-0.219153	-0.355802	-0.345801	0.732545	0.840723	chr19	49580646	49591015	+	protein_coding	KNOWN	PRRG2	HGNC:9470	PRRG2	proline rich and Gla domain 2		PRGP2	19q13.33		gene with protein product
ENSG00000236008.1	0.326702	-0.674623	1.00133	-0.355277	1.82999	0.079865	0.186799	chr2	8559833	8583792	-	lincRNA	NOVEL	AC011747.4
ENSG00000131379.8	2.01985	0.496328	1.52352	-0.353802	3.08926	0.00506405	0.0230699	chr3	14675099	14773034	+	protein_coding	KNOWN	C3orf20	HGNC:25320	C3orf20	chromosome 3 open reading frame 20		DKFZP434N1817	3p25.1	AL136781	gene with protein product
ENSG00000248664.1	0.930574	-0.0942378	1.02481	-0.352151	0.675964	0.50561	0.669932	chr5	69113112	69136394	-	antisense	NOVEL	CTC-498J12.3
ENSG00000082781.10	1.87569	0.892149	0.983542	-0.35074	1.82681	0.0803571	0.187596	chr3	124761948	124901418	-	protein_coding	KNOWN	ITGB5	HGNC:6160	ITGB5	integrin subunit beta 5			3q21.2	J05633	gene with protein product
ENSG00000145362.15	4.04037	2.65946	1.38091	-0.350655	2.55323	0.0175464	0.0590533	chr4	112818109	113383740	+	protein_coding	KNOWN	ANK2	HGNC:493	ANK2	ankyrin 2	LQT4	FAP87, CFAP87	4q25-q26	M37123	gene with protein product
ENSG00000231711.2	-1.14289	0.467768	-1.61066	-0.350615	-3.13325	0.00455812	0.0212855	chr22	46039907	46044853	-	processed_transcript	NOVEL	LINC00899	HGNC:48583	LINC00899	long intergenic non-protein coding RNA 899			22q13.31		RNA, long non-coding
ENSG00000225793.2	1.76609	0.0823586	1.68373	-0.348847	4.39328	0.000199341	0.00183192	chr6	75285014	75297003	+	lincRNA	NOVEL	RP1-234P15.4
ENSG00000259823.4	0.954157	0.961701	-0.00754391	-2.15658	-0.0186986	0.985238	0.991759	chr1	248718649	248755739	-	protein_coding	KNOWN	LYPD8	HGNC:44208	LYPD8	LY6/PLAUR domain containing 8			1q44		gene with protein product
ENSG00000099953.8	-2.87926	-0.79148	-2.08778	-0.348433	-4.05988	0.000462398	0.00356386	chr22	23768226	23784316	+	protein_coding	KNOWN	MMP11	HGNC:7157	MMP11	matrix metallopeptidase 11	STMY3		22q11.23		gene with protein product
ENSG00000185105.4	-3.0755	-1.7769	-1.2986	-0.347981	-1.6633	0.10943	0.233366	chr17	81939645	81947233	-	protein_coding	KNOWN	MYADML2	HGNC:34548	MYADML2	myeloid associated differentiation marker like 2		LOC255275	17q25.3	AC137723, BC029306	gene with protein product
ENSG00000253636.1	0.847407	-1.55385	2.40126	-0.345218	3.97638	0.00057043	0.00419893	chr8	73052178	73063061	+	antisense	NOVEL	RP11-531A24.5
ENSG00000244617.2	3.86962	-0.0158791	3.8855	-0.344965	5.90433	4.54206e-06	9.60339e-05	chr2	69960089	69962265	-	protein_coding	KNOWN	ASPRV1	HGNC:26321	ASPRV1	aspartic peptidase retroviral like 1		Taps, SASPase, FLJ25084	2p13.3	AK055994	gene with protein product	Skin ASpartic Protease
ENSG00000218208.1	1.31416	0.652132	0.662033	-0.344636	0.9948	0.329888	0.509777	chr6	113581501	113581947	+	processed_pseudogene	KNOWN	RP11-367G18.2
ENSG00000272447.1	-1.42316	-1.35705	-0.0661067	-0.344062	-0.106557	0.916038	0.953524	chr10	79825902	79827602	+	lincRNA	NOVEL	RP11-182L21.6
ENSG00000267793.1	-2.40573	-2.84847	0.442743	-0.343135	0.736339	0.468754	0.637714	chrY	19598188	19598757	+	transcribed_processed_pseudogene	KNOWN	RP11-576C2.1
ENSG00000173825.6	0.0116781	-1.22454	1.23622	-0.343049	1.86426	0.074725	0.178131	chr11	65354767	65357613	+	protein_coding	KNOWN	TIGD3	HGNC:18334	TIGD3	tigger transposable element derived 3			11q13.1		gene with protein product
ENSG00000130508.9	1.7423	1.56691	0.175384	-2.07254	0.322787	0.749689	0.851696	chr2	1631887	1744852	-	protein_coding	KNOWN	PXDN	HGNC:14966	PXDN	peroxidasin		KIAA0230, PRG2, MG50, D2S448, D2S448E, PXN	2p25.3	AF200348	gene with protein product
ENSG00000159723.4	-1.29693	-1.8992	0.60227	-0.342514	1.04154	0.308139	0.486508	chr16	67482571	67483813	-	protein_coding	KNOWN	AGRP	HGNC:330	AGRP	agouti related neuropeptide		Agrt, ART, ASIP2	16q22.1	U88063	gene with protein product
ENSG00000120833.12	-0.921773	0.901587	-1.82336	-0.342495	-3.12901	0.00460468	0.0214291	chr12	93569814	93583487	+	protein_coding	KNOWN	SOCS2	HGNC:19382	SOCS2	suppressor of cytokine signaling 2		STATI2, SSI2, SOCS-2, SSI-2, CIS2, Cish2	12q	AF037989	gene with protein product	STAT-induced STAT inhibitor-2
ENSG00000197757.7	-2.03801	-0.477492	-1.56052	-0.339544	-2.45091	0.0220224	0.0705947	chr12	53990624	54030823	+	protein_coding	KNOWN	HOXC6	HGNC:5128	HOXC6	homeobox C6	HOX3C, HOX3		12q13.13		gene with protein product
ENSG00000105048.15	-1.02508	-2.68274	1.65766	-0.339207	2.24029	0.0347266	0.100065	chr19	55132794	55149354	-	protein_coding	KNOWN	TNNT1	HGNC:11948	TNNT1	troponin T1, slow skeletal type		ANM, STNT, TNT, TNTS, FLJ98147, MGC104241, NEM5	19q13.42		gene with protein product	slow skeletal muscle troponin T, troponin T1, skeletal, slow, nemaline myopathy type 5
ENSG00000174460.3	0.39008	-1.19922	1.5893	-0.339081	2.83693	0.00918056	0.0361356	chrX	118823790	118826968	+	protein_coding	KNOWN	ZCCHC12	HGNC:27273	ZCCHC12	zinc finger CCHC-type containing 12		FLJ16123, SIZN, SIZN1, PNMA7A	Xq24	AK122676	gene with protein product	paraneoplastic Ma antigen family member 7A
ENSG00000242419.4	-0.594016	-0.980261	0.386245	-0.338547	0.645991	0.524495	0.685259	chr5	141484997	141512979	+	protein_coding	KNOWN	PCDHGC4	HGNC:8717	PCDHGC4	protocadherin gamma subfamily C, 4		PCDH-GAMMA-C4	5q31.3	AF152525	protocadherin
ENSG00000236603.2	1.34297	0.7914	0.551573	-0.338369	1.10552	0.280035	0.456696	chr6	30485940	30486590	+	processed_pseudogene	KNOWN	RANP1	HGNC:21631	RANP1	RAN pseudogene 1		Em:AB014080.2	6p22.1	AB088093	pseudogene
ENSG00000187796.12	-0.139435	-0.416416	0.276982	-0.337123	0.467771	0.644223	0.777592	chr9	136361903	136373681	-	protein_coding	KNOWN	CARD9	HGNC:16391	CARD9	caspase recruitment domain family member 9			9q34.3	AF311287	gene with protein product
ENSG00000277734.3	2.94059	5.15905	-2.21847	-0.337108	-3.84876	0.000785537	0.00536873	chr14	22281105	22552155	+	TR_C_gene	KNOWN	TRAC	HGNC:12029	TRAC	T cell receptor alpha constant			14q11.2	X02592	T cell receptor gene
ENSG00000102996.4	-2.23496	-0.549684	-1.68527	-0.336793	-2.6769	0.0132704	0.0476992	chr16	58025566	58046901	+	protein_coding	KNOWN	MMP15	HGNC:7161	MMP15	matrix metallopeptidase 15		MT2-MMP, MTMMP2, SMCP-2	16q21	Z48482	gene with protein product
ENSG00000203288.3	-0.432085	-0.582987	0.150902	-0.33565	0.317722	0.75348	0.854143	chr1	151790804	151794402	+	antisense	NOVEL	RP11-98D18.9
ENSG00000112796.8	-1.4248	-1.72874	0.303946	-0.334425	0.620855	0.540624	0.698677	chr6	46159187	46170971	-	protein_coding	KNOWN	ENPP5	HGNC:13717	ENPP5	ectonucleotide pyrophosphatase/phosphodiesterase family member 5			6p21.1	AL035701	gene with protein product
ENSG00000257743.7	5.65151	-2.13223	7.78374	-0.332962	14.7449	1.97703e-13	7.36742e-10	chr7	142111749	142222324	+	protein_coding	KNOWN	RP11-1220K2.2
ENSG00000138823.11	2.36787	1.82612	0.541756	-0.332571	1.12336	0.272543	0.448373	chr4	99563761	99623999	+	protein_coding	KNOWN	MTTP	HGNC:7467	MTTP	microsomal triglyceride transfer protein	MTP	ABL	4q23		gene with protein product
ENSG00000268392.1	-0.609103	-3.48016	2.87106	-0.332521	4.83565	6.51635e-05	0.000767847	chr19	57625032	57626950	+	lincRNA	NOVEL	AC003682.16
ENSG00000275759.1	1.36862	-0.876696	2.24531	-0.331691	4.3731	0.000209771	0.00190198	chr12	118428281	118428870	+	lincRNA	NOVEL	RP11-131L12.3
ENSG00000092295.10	-0.779811	-0.84141	0.061599	-0.330916	0.103605	0.918355	0.954787	chr14	24249114	24264432	-	protein_coding	KNOWN	TGM1	HGNC:11777	TGM1	transglutaminase 1	ICR2	TGASE, TGK, LI, LI1	14q12	D90287	gene with protein product	K polypeptide epidermal type I, protein-glutamine-gamma-glutamyltransferase
ENSG00000166349.8	1.61707	2.34347	-0.726399	-0.329831	-2.13082	0.0436914	0.119018	chr11	36510709	36593156	+	protein_coding	KNOWN	RAG1	HGNC:9831	RAG1	recombination activating 1		RNF74, MGC43321	11p12	M29474	gene with protein product	recombination activating protein 1, RING finger protein 74, V(D)J recombination-activating protein 1
ENSG00000266777.1	-0.362759	-1.22127	0.858507	-0.329474	1.41881	0.168978	0.318834	chr17	32039974	32042828	+	transcribed_processed_pseudogene	KNOWN	SH3GL1P1	HGNC:10835	SH3GL1P1	SH3 domain containing GRB2 like 1, endophilin A2 pseudogene 1	SH3GLP1	CNSA-P1	17q11.2	X99658	pseudogene
ENSG00000233325.3	0.391215	0.535312	-0.144098	-0.327972	-0.300991	0.766047	0.861399	chr13	21298139	21306373	+	transcribed_unprocessed_pseudogene	KNOWN	MIPEPP3	HGNC:39458	MIPEPP3	mitochondrial intermediate peptidase pseudogene 3			13q12.11		pseudogene
ENSG00000272301.1	-1.46884	-0.928022	-0.540817	-0.327346	-1.09629	0.283974	0.460731	chr11	76389648	76390128	+	lincRNA	NOVEL	RP11-111M22.4
ENSG00000148483.8	2.75958	-2.01586	4.77544	-0.327334	9.85254	7.50122e-10	1.63063e-07	chr10	17752252	17800868	+	protein_coding	KNOWN	TMEM236	HGNC:23473	TMEM236	transmembrane protein 236	FAM23B, FAM23A	bA16O1.2, bA162I21.2	10p12.33		gene with protein product
ENSG00000231007.5	-1.50118	-1.76904	0.267862	-0.322466	0.329491	0.74468	0.848751	chr9	87011652	87013151	+	processed_pseudogene	KNOWN	CDC20P1	HGNC:29487	CDC20P1	cell division cycle 20 pseudogene 1	CDC20P	OTTHUMG00000020142	9q21.33		pseudogene
ENSG00000213235.3	0.356046	-0.0857651	0.441811	-0.322121	0.630104	0.534658	0.693855	chr12	16990670	16992083	+	processed_pseudogene	KNOWN	EEF1A1P16	HGNC:37889	EEF1A1P16	eukaryotic translation elongation factor 1 alpha 1 pseudogene 16			12p12.3		pseudogene
ENSG00000167861.14	0.674571	-0.106975	0.781546	-0.321079	1.4587	0.157782	0.303353	chr17	74950743	74973166	-	protein_coding	KNOWN	HID1	HGNC:15736	HID1	HID1 domain containing	C17orf28	DMC1, HID-1	17q25.1		gene with protein product	downregulated in multiple cancer 1
ENSG00000137693.12	1.18366	1.87525	-0.691592	-0.320608	-1.06974	0.295516	0.472991	chr11	102110461	102233423	+	protein_coding	KNOWN	YAP1	HGNC:16262	YAP1	Yes1 associated transcriptional regulator		YAP65	11q22.1		gene with protein product
ENSG00000255299.4	0.283542	-0.722897	1.00644	-0.319922	1.89946	0.069747	0.168802	chr11	58497888	58505758	-	lincRNA	NOVEL	RP11-655C2.3
ENSG00000214460.3	1.19018	0.468903	0.721279	-0.319437	0.982902	0.335589	0.516019	chr6	85427453	85427966	-	processed_pseudogene	KNOWN	TPT1P6	HGNC:49297	TPT1P6	tumor protein, translationally-controlled 1 pseudogene 6			6q14.3		pseudogene
ENSG00000253982.1	-1.11514	-1.13024	0.0150979	-0.319398	0.029899	0.976398	0.987394	chr8	1761990	1764502	-	antisense	NOVEL	CTD-2336O2.1
ENSG00000198113.2	-0.0219308	-0.294384	0.272453	-0.319116	0.436182	0.666654	0.79529	chr9	137277749	137282641	+	protein_coding	KNOWN	TOR4A	HGNC:25981	TOR4A	torsin family 4 member A	C9orf167	FLJ20245	9q34.3	AK023361	gene with protein product
ENSG00000124813.19	-1.65665	-1.16706	-0.489587	-0.317199	-0.678641	0.503942	0.668425	chr6	45328157	45664349	+	protein_coding	KNOWN	RUNX2	HGNC:10472	RUNX2	RUNX family transcription factor 2	CCD, CBFA1, CCD1	AML3, PEBP2A1, PEBP2aA1	6p21.1	AF001450	gene with protein product
ENSG00000183230.15	0.608522	-0.539735	1.14826	-0.31703	2.57666	0.0166486	0.0567452	chr10	65912518	67696169	-	protein_coding	KNOWN	CTNNA3	HGNC:2511	CTNNA3	catenin alpha 3		VR22, MGC26194	10q21.3	AF091606	gene with protein product	alpha-T-catenin
ENSG00000189045.12	3.09258	0.409383	2.6832	-0.316808	6.59795	8.52371e-07	2.68614e-05	chr5	75611459	75671846	+	protein_coding	KNOWN	ANKDD1B	HGNC:32525	ANKDD1B	ankyrin repeat and death domain containing 1B			5q13.3		gene with protein product
ENSG00000228696.7	-0.620317	-2.38808	1.76777	-0.316416	2.49522	0.019968	0.0653728	chr17	46274784	46361797	-	protein_coding	KNOWN	ARL17B	HGNC:32387	ARL17B	ADP ribosylation factor like GTPase 17B	ARL17		17q21.31	AF493886	gene with protein product
ENSG00000163162.7	5.19446	5.85182	-0.65736	-0.31531	-2.72769	0.0118157	0.0438014	chr2	101271219	101308701	-	protein_coding	KNOWN	RNF149	HGNC:23137	RNF149	ring finger protein 149		FLJ90504	2q11.2	AK074985	gene with protein product
ENSG00000267702.1	0.643567	1.81203	-1.16847	-0.314949	-1.77516	0.0887245	0.201666	chr18	13486462	13490676	+	sense_intronic	NOVEL	RP11-53B2.2
ENSG00000125775.13	1.31432	-0.553208	1.86752	-0.313133	3.75327	0.000997123	0.00654763	chr20	1309909	1329239	-	protein_coding	KNOWN	SDCBP2	HGNC:15756	SDCBP2	syndecan binding protein 2		ST-2, SITAC18	20p13	AF131809	gene with protein product	syntenin-2
ENSG00000123570.3	-1.4563	-0.671719	-0.784584	-0.31311	-1.54313	0.136055	0.272953	chrX	103822322	103832228	-	protein_coding	KNOWN	RAB9B	HGNC:14090	RAB9B	RAB9B, member RAS oncogene family		RAB9L	Xq22.2	AB036693	gene with protein product
ENSG00000270108.1	-1.38175	-1.50969	0.127943	-0.311167	0.176775	0.861188	0.921791	chr14	103687576	103688127	+	sense_intronic	NOVEL	RP11-73M18.6
ENSG00000168334.8	1.48039	-4.27982	5.76021	-0.310818	4.58699	0.000122141	0.00125043	chr3	39183210	39192596	-	protein_coding	KNOWN	XIRP1	HGNC:14301	XIRP1	xin actin binding repeat containing 1	CMYA1	DKFZp451D042, Xin	3p22.2	AW755250	gene with protein product
ENSG00000273008.1	-0.336447	-1.69543	1.35899	-0.308634	2.06811	0.049717	0.130879	chr10	43136824	43138334	-	lincRNA	NOVEL	RP11-351D16.3
ENSG00000177182.9	0.79826	0.459898	0.338362	-0.308568	0.645366	0.524893	0.685659	chr8	61057158	61501645	+	protein_coding	KNOWN	CLVS1	HGNC:23139	CLVS1	clavesin 1	RLBP1L1	MGC34646, CRALBPL, C6orf212L	8q12.2-q12.3	AY094971	gene with protein product
ENSG00000280739.1	0.727791	0.85185	-0.124059	-0.308163	-0.245797	0.807957	0.889329	chr3	40173145	40309698	-	processed_transcript	KNOWN	EIF1B-AS1	HGNC:44555	EIF1B-AS1	EIF1B antisense RNA 1		FLJ33065	3p22.1	AK309874, BC045736	RNA, long non-coding
ENSG00000078596.9	-0.953023	-1.17573	0.222709	-0.306192	0.43567	0.66702	0.795599	chrX	79360384	79367667	-	protein_coding	KNOWN	ITM2A	HGNC:6173	ITM2A	integral membrane protein 2A		BRICD2A, E25A	Xq21.1	BC034485	gene with protein product	BRICHOS domain containing 2A
ENSG00000225578.1	2.7289	-0.785312	3.51421	-0.302921	2.7932	0.0101606	0.0390344	chr3	196939877	196942534	+	antisense	NOVEL	NCBP2-AS1	HGNC:40392	NCBP2-AS1	NCBP2 antisense RNA 1			3q29		RNA, long non-coding
ENSG00000130821.14	-1.35155	-2.56057	1.20902	-0.302709	1.80511	0.0837861	0.193181	chrX	153688099	153696593	+	protein_coding	KNOWN	SLC6A8	HGNC:11055	SLC6A8	solute carrier family 6 member 8		CRTR, CT1	Xq28		gene with protein product	creatine transporter
ENSG00000276812.1	-0.105169	1.29623	-1.4014	-0.302086	-0.960885	0.346316	0.526941	chr2	60417838	60417905	-	miRNA	NOVEL	AC007381.1
ENSG00000248019.2	-0.544156	-0.900335	0.356179	-0.301036	0.731461	0.471672	0.64021	chr4	88709789	88730103	+	antisense	NOVEL	FAM13A-AS1	HGNC:19370	FAM13A-AS1	FAM13A antisense RNA 1	FAM13A1OS, FAM13AOS	NCRNA00039	4q22.1	AK126217	RNA, long non-coding	non-protein coding RNA 39
ENSG00000224730.1	5.07491	1.76812	3.30679	-0.300572	6.13563	2.58461e-06	6.36797e-05	chr19	54635722	54638892	-	antisense	NOVEL	AC009892.10
ENSG00000237989.1	-2.62527	-0.412414	-2.21286	-0.300485	-4.18231	0.000339644	0.0027957	chr21	43358147	43362349	-	lincRNA	NOVEL	AP001046.5
ENSG00000198168.7	5.42721	5.04286	0.384342	-0.300368	1.39083	0.177207	0.330677	chr11	22813799	22830299	-	protein_coding	KNOWN	SVIP	HGNC:25238	SVIP	small VCP interacting protein		DKFZp313A2432	11p14.3	AF527534	gene with protein product
ENSG00000132938.17	-1.03729	-0.270714	-0.76658	-0.300324	-1.57184	0.12925	0.263052	chr13	28820348	29505947	+	protein_coding	KNOWN	MTUS2	HGNC:20595	MTUS2	microtubule associated scaffold protein 2	KIAA0774	TIP150, CAZIP, ICIS	13q12.3	AB018317	gene with protein product	+TIP of 150 kDa, cardiac zipper protein
ENSG00000138115.12	2.44722	0.0118452	2.43538	-0.29921	4.38344	0.000204357	0.0018711	chr10	95036772	95069497	-	protein_coding	KNOWN	CYP2C8	HGNC:2622	CYP2C8	cytochrome P450 family 2 subfamily C member 8		CPC8	10q23.33	M17397	gene with protein product
ENSG00000280789.1	-1.7086	-0.829739	-0.878859	-0.299168	-1.44333	0.162022	0.308715	chr16	29815952	29820117	+	protein_coding	KNOWN	PAGR1	HGNC:28707	PAGR1	PAXIP1 associated glutamate rich protein 1	C16orf53	MGC4606, GAS, PA1	16p11.2	BC003640	gene with protein product	glutamate-rich coactivator interacting with SRC1/NCOA1, PTIP-associated 1 protein, glutamate-rich coactivator associated with SRC1
ENSG00000179954.13	0.971888	-0.8875	1.85939	-0.298927	2.55134	0.0176208	0.0592235	chr19	55488404	55519098	+	protein_coding	KNOWN	SSC5D	HGNC:26641	SSC5D	scavenger receptor cysteine rich family member with 5 domains		FLJ35258, S5D-SRCRB	19q13.42		gene with protein product	soluble scavenger with 5 domains
ENSG00000146215.12	2.2728	1.85758	0.415222	-0.296714	0.733647	0.470364	0.639054	chr6	43299710	43308797	-	protein_coding	KNOWN	CRIP3	HGNC:17751	CRIP3	cysteine rich protein 3		TLP-A, bA480N24.2, TLP	6p21.1	AY555741	gene with protein product
ENSG00000278993.1	0.901686	1.15314	-0.251456	-0.295553	-0.210267	0.835257	0.906733	chr12	110501614	110503441	+	TEC	KNOWN	RP3-424M6.4
ENSG00000254325.2	-1.6125	-0.910673	-0.701832	-0.295181	-1.06412	0.298003	0.475507	chr8	55893595	55895739	+	sense_intronic	NOVEL	RP11-318K15.2
ENSG00000233830.2	-0.81115	-1.18103	0.369881	-0.293059	0.625241	0.537791	0.696344	chr7	27458163	27458849	-	processed_pseudogene	KNOWN	EIF4HP1	HGNC:49035	EIF4HP1	eukaryotic translation initiation factor 4H pseudogene 1			7p15.2		pseudogene
ENSG00000158865.11	2.79464	-0.481396	3.27603	-0.292355	6.74611	6.00547e-07	2.05488e-05	chr16	24845841	24911628	+	protein_coding	KNOWN	SLC5A11	HGNC:23091	SLC5A11	solute carrier family 5 member 11		KST1, SMIT2, SGLT6	16p12.1	AF292385	gene with protein product
ENSG00000130487.5	-1.46422	0.427987	-1.8922	-0.292304	-4.15509	0.000363783	0.00295346	chr22	50548033	50551023	+	protein_coding	KNOWN	KLHDC7B	HGNC:25145	KLHDC7B	kelch domain containing 7B		MGC16635	22q13.33	BC009980	gene with protein product
ENSG00000188385.10	-1.76675	-0.0546826	-1.71207	-0.291946	-2.8471	0.00896588	0.0354874	chr10	132104671	132184809	+	protein_coding	KNOWN	JAKMIP3	HGNC:23523	JAKMIP3	Janus kinase and microtubule interacting protein 3	C10orf39, C10orf14	FLJ37857, NECC2, KIAA4091, bA140A10.5	10q26.3	AL832756	gene with protein product	neuroendocrine long coiled-coil 2
ENSG00000213904.7	-0.324011	-0.368661	0.0446497	-0.291479	0.0548812	0.956693	0.976763	chr19	42397128	42652355	+	antisense	NOVEL	LIPE-AS1	HGNC:48589	LIPE-AS1	LIPE antisense RNA 1			19q13.2	AK096849, BM974950	RNA, long non-coding
ENSG00000267064.1	0.364682	-0.0224256	0.387108	-0.290775	0.353915	0.726533	0.83692	chrX	47658833	47660377	+	antisense	NOVEL	UXT-AS1	HGNC:49239	UXT-AS1	UXT antisense RNA 1			Xp11.23		RNA, long non-coding
ENSG00000241106.5	-2.62894	-2.11366	-0.515281	-0.290145	-0.805947	0.428291	0.604988	chr6	32812763	32817048	-	protein_coding	KNOWN	HLA-DOB	HGNC:4937	HLA-DOB	major histocompatibility complex, class II, DO beta			6p21.32		gene with protein product
ENSG00000231789.2	-0.585924	-1.04236	0.45644	-0.28905	0.663185	0.513615	0.677158	chr1	9672426	9687555	-	antisense	NOVEL	PIK3CD-AS2	HGNC:51334	PIK3CD-AS2	PIK3CD antisense RNA 2			1p36.22	AL523099, BI763597, BP394863	RNA, long non-coding
ENSG00000043355.9	-2.43485	-1.58186	-0.852993	-0.288469	-1.39669	0.175456	0.327943	chr13	99981772	99986773	+	protein_coding	KNOWN	ZIC2	HGNC:12873	ZIC2	Zic family member 2		HPE5	13q32.3	AF104902	gene with protein product	Zinc finger protein of the cerebellum 2
ENSG00000258072.1	0.970753	0.403506	0.567247	-0.287533	1.17857	0.250273	0.422153	chr12	107903270	107903948	-	processed_pseudogene	KNOWN	RP11-554D14.2
ENSG00000182986.11	5.5343	6.27047	-0.736175	-0.287144	-2.63266	0.0146734	0.0514034	chr19	52863790	52897693	-	protein_coding	KNOWN	ZNF320	HGNC:13842	ZNF320	zinc finger protein 320		ZFPL, DKFZp686G16228	19q13.41	AF086262	gene with protein product
ENSG00000075891.20	-0.0394982	0.980579	-1.02008	-0.283372	-1.56346	0.131207	0.265766	chr10	100735603	100829941	+	protein_coding	KNOWN	PAX2	HGNC:8616	PAX2	paired box 2			10q24.31		gene with protein product
ENSG00000273759.1	-1.32011	-2.48324	1.16313	-0.282634	1.68694	0.104743	0.225807	chr20	62928621	62929297	-	lincRNA	NOVEL	RP4-563E14.1
ENSG00000242628.4	-1.17627	-1.98819	0.811914	-2.35339	0.533958	0.598346	0.742594	chr2	24214381	24221516	+	antisense	NOVEL	AC009228.1
ENSG00000064763.9	4.64079	4.58298	0.057814	-0.282061	0.122359	0.903647	0.946509	chr12	29149103	29340980	+	protein_coding	KNOWN	FAR2	HGNC:25531	FAR2	fatty acyl-CoA reductase 2	MLSTD1	FLJ10462, SDR10E2	12p11.22	AL136843	gene with protein product	short chain dehydrogenase/reductase family 10E, member 2
ENSG00000168487.16	-0.293893	-0.728432	0.434538	-0.281757	0.846065	0.405983	0.584637	chr8	22164736	22212326	+	protein_coding	KNOWN	BMP1	HGNC:1067	BMP1	bone morphogenetic protein 1	PCOLC	BMP-1	8p21.3		gene with protein product	procollagen C-endopeptidase, tolloid-like
ENSG00000135502.15	0.160653	0.248977	-0.0883231	-0.279843	-0.15645	0.877004	0.931631	chr12	57619527	57626151	+	protein_coding	KNOWN	SLC26A10	HGNC:14470	SLC26A10	solute carrier family 26 member 10			12q13.3		gene with protein product
ENSG00000275131.1	-1.84335	-0.379469	-1.46388	-0.279545	-2.5818	0.0164573	0.056342	chr1	120489625	120579190	-	unprocessed_pseudogene	KNOWN	CH17-472G23.4
ENSG00000230628.1	2.15328	1.34156	0.811719	-0.278714	1.53087	0.139048	0.277093	chr1	234669523	234696153	-	lincRNA	NOVEL	RP4-781K5.6
ENSG00000189120.4	4.49391	4.2238	0.270101	-0.277576	0.413623	0.682871	0.807399	chr17	47844908	47855874	-	protein_coding	KNOWN	SP6	HGNC:14530	SP6	Sp6 transcription factor		KLF14, Epfn	17q21.32		gene with protein product	epiprofin
ENSG00000268533.1	0.772844	-1.81101	2.58386	-0.277556	4.88642	5.73296e-05	0.000701606	chr19	57394183	57438457	+	protein_coding	PUTATIVE	AC004076.7
ENSG00000155530.2	0.780505	0.379631	0.400874	-0.277209	0.747293	0.462241	0.632589	chr7	134127299	134264591	+	protein_coding	KNOWN	LRGUK	HGNC:21964	LRGUK	leucine rich repeats and guanylate kinase domain containing		FLJ32786, CFAP246	7q33	AK057348	gene with protein product
ENSG00000277142.1	-0.0656006	0.047352	-0.112953	-0.276193	-0.20084	0.842538	0.910987	chr16	525155	527407	-	lincRNA	KNOWN	LINC00235	HGNC:14138	LINC00235	long intergenic non-protein coding RNA 235	C16orf10, NCRNA00235		16p13.3	AW298011	RNA, long non-coding
ENSG00000230724.8	-0.99204	-0.940527	-0.0515126	-0.276156	-0.0794919	0.937309	0.965257	chr11	127204	139612	-	lincRNA	NOVEL	LINC01001	HGNC:38540	LINC01001	long intergenic non-protein coding RNA 1001			11p15.5		RNA, long non-coding
ENSG00000200090.1	-0.453453	-0.287255	-0.166198	-0.276106	-0.289853	0.774451	0.867194	chr11	47726894	47726992	-	misc_RNA	NOVEL	Y_RNA
ENSG00000225535.5	4.55457	0.987881	3.56669	-0.27602	8.08506	2.88031e-08	2.15748e-06	chr7	115078958	115126314	+	lincRNA	NOVEL	LINC01393	HGNC:50669	LINC01393	long intergenic non-protein coding RNA 1393			7q31.2	BC022431	RNA, long non-coding
ENSG00000262903.1	-0.207822	-1.06322	0.855395	-0.275426	0.996401	0.329126	0.508863	chr17	3655621	3658092	-	antisense	NOVEL	RP11-235E17.6
ENSG00000188163.7	2.3531	0.0246527	2.32845	-0.275025	1.18839	0.246457	0.417752	chr9	137243584	137247770	-	protein_coding	KNOWN	FAM166A	HGNC:33818	FAM166A	family with sequence similarity 166 member A			9q34.3	BC132916	gene with protein product
ENSG00000196866.2	-2.02582	-3.10362	1.07779	-0.274188	1.54078	0.136624	0.273762	chr6	26198851	26199243	-	protein_coding	KNOWN	HIST1H2AD
ENSG00000278996.1	-0.0935073	-0.329297	0.23579	-0.272933	0.400207	0.692591	0.814246	chr21	8197620	8227646	+	lincRNA	NOVEL	CH507-513H4.1
ENSG00000120162.9	1.08652	-0.731465	1.81799	-0.272523	2.92211	0.0075237	0.0312863	chr9	27325209	27529781	-	protein_coding	KNOWN	MOB3B	HGNC:23825	MOB3B	MOB kinase activator 3B	MOBKL2B, C9orf35	MOB1D, FLJ13204	9p21.2	AK023266	gene with protein product	monopolar spindle 1 binding, MOB1, domain containing
ENSG00000225159.1	0.483315	0.983292	-0.499977	-0.269755	-0.515146	0.611225	0.752581	chr1	27206930	27207796	+	processed_pseudogene	KNOWN	NPM1P39	HGNC:45218	NPM1P39	nucleophosmin 1 pseudogene 39			1p36.11		pseudogene
ENSG00000084110.9	2.8803	-0.646882	3.52718	-0.26973	6.58042	8.88592e-07	2.78264e-05	chr12	95972662	95996365	-	protein_coding	KNOWN	HAL	HGNC:4806	HAL	histidine ammonia-lyase	HIS		12q23.1		gene with protein product
ENSG00000079819.15	6.00351	5.3001	0.703416	-0.269643	2.96313	0.00683139	0.029069	chr6	130839347	131063322	-	protein_coding	KNOWN	EPB41L2	HGNC:3379	EPB41L2	erythrocyte membrane protein band 4.1 like 2		4.1-G, 4.1G	6q23.1-q23.2	AF027299	gene with protein product
ENSG00000128656.12	1.94313	0.675271	1.26786	-0.268336	2.69421	0.0127566	0.0463293	chr2	174799363	175005369	-	protein_coding	KNOWN	CHN1	HGNC:1943	CHN1	chimerin 1	CHN, DURS2	RhoGAP2, ARHGAP2, n-chimerin	2q31.1		gene with protein product	Chimerin 1 (GTPase-activating protein, rho, 2), chimaerin 1
ENSG00000272056.1	2.09765	-1.58562	3.68327	-0.268039	5.98908	3.69196e-06	8.32563e-05	chr2	27053618	27054276	-	antisense	NOVEL	RP11-503P10.1
ENSG00000270175.1	-0.62271	0.331134	-0.953844	-0.267395	-2.17382	0.0399471	0.111195	chr12	53500162	53500936	-	antisense	NOVEL	RP11-793H13.11
ENSG00000153495.9	1.93084	-2.58767	4.51851	-0.266641	6.66118	7.33799e-07	2.40396e-05	chr13	111316184	111344249	+	protein_coding	KNOWN	TEX29	HGNC:20370	TEX29	testis expressed 29	C13orf16	bA474D23.1, MGC35169	13q34	BC029889	gene with protein product
ENSG00000019144.15	-0.313688	-0.546571	0.232883	-0.266217	0.34856	0.730498	0.839534	chr11	118606440	118658038	+	protein_coding	KNOWN	PHLDB1	HGNC:23697	PHLDB1	pleckstrin homology like domain family B member 1		FLJ00141, LL5a, KIAA0638	11q23.3		gene with protein product
ENSG00000272661.1	2.44417	-0.145268	2.58944	-0.265232	5.43356	1.45354e-05	0.000245096	chr7	151240399	151240972	+	antisense	NOVEL	RP4-548D19.3
ENSG00000231764.7	-2.08734	-1.92027	-0.167073	-0.264795	-0.306651	0.761789	0.858594	chr7	96955141	97014065	-	antisense	KNOWN	DLX6-AS1	HGNC:37151	DLX6-AS1	DLX6 antisense RNA 1	NCRNA00212	FLJ34048, Evf-2	7q21.3		RNA, long non-coding
ENSG00000110628.12	-0.360717	-1.09198	0.731266	-0.263725	0.981153	0.336433	0.51689	chr11	2899721	2925246	+	protein_coding	KNOWN	SLC22A18	HGNC:10964	SLC22A18	solute carrier family 22 member 18	ORCTL2, BWSCR1A, IMPT1, SLC22A1L	BWR1A, TSSC5, ITM	11p15.4	AF028738	gene with protein product
ENSG00000166670.8	-1.76871	-0.478545	-1.29017	-0.263485	-1.99119	0.0581149	0.1477	chr11	102770503	102780628	-	protein_coding	KNOWN	MMP10	HGNC:7156	MMP10	matrix metallopeptidase 10	STMY2		11q22.2	X07820	gene with protein product
ENSG00000166833.18	1.96028	1.50039	0.459888	-0.262704	0.507071	0.616793	0.756888	chr11	19350724	20121598	+	protein_coding	KNOWN	NAV2	HGNC:15997	NAV2	neuron navigator 2		FLJ10633, FLJ11030, HELAD1, KIAA1419, POMFIL2, RAINB1, FLJ23707	11p15.1	AB037840	gene with protein product	pore membrane and/or filament interacting like protein 2, retinoic acid inducible gene in neuroblastoma 1, helicase, APC down-regulated 1
ENSG00000156427.7	2.58159	-1.10626	3.68785	-0.262625	6.74036	6.08725e-07	2.06689e-05	chr5	171419656	171457623	+	protein_coding	KNOWN	FGF18	HGNC:3674	FGF18	fibroblast growth factor 18		FGF-18, ZFGF5	5q35.1	AB007422	gene with protein product
ENSG00000276136.1	-0.187609	0.168179	-0.355788	-0.260087	-0.696309	0.493012	0.659291	chr12	32000375	32001222	+	lincRNA	NOVEL	RP11-50I19.2
ENSG00000279641.1	3.05214	0.643846	2.4083	-0.258591	0.922232	0.365706	0.546214	chr17	7242200	7243814	+	TEC	KNOWN	CTD-2545G14.6
ENSG00000279716.1	1.38871	-0.036149	1.42486	-0.258341	0.742902	0.464845	0.634929	chr19	15398696	15400356	+	TEC	KNOWN	AC006128.2
ENSG00000254760.1	1.40448	0.618682	0.785802	-0.258083	1.10604	0.279817	0.456541	chr19	51414298	51414965	+	antisense	NOVEL	CTD-2616J11.3
ENSG00000073910.18	1.156	1.55899	-0.402992	-0.257359	-0.904546	0.374814	0.5552	chr13	32031300	32299122	+	protein_coding	KNOWN	FRY	HGNC:20367	FRY	FRY microtubule binding protein	C13orf14	bA37E23.1, 13CDNA73, CG003	13q13.1	AL049784	gene with protein product
ENSG00000255508.6	0.558011	-0.638658	1.19667	-0.256832	2.17041	0.0402326	0.111844	chr11	62559603	62591531	-	protein_coding	NOVEL	RP11-864I4.1
ENSG00000273001.1	0.395269	-0.797493	1.19276	-0.256668	3.03932	0.00570383	0.025319	chr10	3065424	3066001	-	lincRNA	NOVEL	RP11-118K6.3
ENSG00000074966.9	1.96368	0.00855521	1.95512	-0.256484	4.18115	0.000340642	0.00280066	chr4	48066393	48134256	-	protein_coding	KNOWN	TXK	HGNC:12434	TXK	TXK tyrosine kinase	PTK4	TKL, PSCTK5, BTKL, RLK	4p12	L27071	gene with protein product
ENSG00000174428.15	0.842706	-1.11059	1.95329	-0.256144	2.65815	0.0138487	0.0492435	chr7	75092573	75149817	+	protein_coding	KNOWN	GTF2IRD2B	HGNC:33125	GTF2IRD2B	GTF2I repeat domain containing 2B			7q11.23	AY312850	gene with protein product
ENSG00000280367.1	-0.231259	0.0897568	-0.321016	-0.25605	-0.528601	0.602001	0.745301	chr11	90223153	90226538	+	TEC	KNOWN	RP11-121L10.2
ENSG00000211957.2	-2.04957	-2.66072	0.611142	-0.254935	0.738534	0.467445	0.636963	chr14	106389392	106389858	-	IG_V_gene	KNOWN	IGHV3-35	HGNC:5598	IGHV3-35	immunoglobulin heavy variable 3-35 (non-functional)			14q32.33	M99666	immunoglobulin gene
ENSG00000258929.5	3.18825	1.14672	2.04153	-0.254796	4.21563	0.000312251	0.00261631	chr14	50007313	50041229	-	lincRNA	NOVEL	RP11-58E21.3
ENSG00000198892.6	1.50373	-0.979979	2.48371	-0.253704	3.35135	0.00268935	0.0140806	chr1	201888680	201892306	+	protein_coding	KNOWN	SHISA4	HGNC:27139	SHISA4	shisa family member 4	C1orf40, TMEM58	hShisa4	1q32.1	AY358589	gene with protein product
ENSG00000188064.8	-4.33845	-1.80778	-2.53067	-0.252938	-2.38092	0.0256694	0.0791044	chr22	45920362	45977129	-	protein_coding	KNOWN	WNT7B	HGNC:12787	WNT7B	Wnt family member 7B			22q13.31	AF416743	gene with protein product
ENSG00000220563.1	2.69371	-1.64758	4.34129	-0.252413	7.77698	5.67399e-08	3.54538e-06	chr6	85659892	85660606	-	processed_pseudogene	KNOWN	PKMP3	HGNC:44245	PKMP3	pyruvate kinase M1/2 pseudogene 3			6q14.3		pseudogene
ENSG00000169169.13	3.44174	0.879436	2.56231	-0.252369	4.64531	0.000105396	0.00111105	chr19	49690898	49713731	+	protein_coding	KNOWN	CPT1C	HGNC:18540	CPT1C	carnitine palmitoyltransferase 1C		FLJ23809, CPTIC, CPT1P, CATL1	19q13.33	AF357970	gene with protein product
ENSG00000242747.1	1.80301	0.825784	0.977223	-0.251429	1.87541	0.0731166	0.175125	chr15	58869659	58870134	+	processed_pseudogene	KNOWN	RP11-30K9.1
ENSG00000151090.16	2.77487	1.86183	0.913044	-0.25135	1.52756	0.139867	0.278129	chr3	24117160	24495282	-	protein_coding	KNOWN	THRB	HGNC:11799	THRB	thyroid hormone receptor beta	ERBA2, PRTH	THRB1, THRB2, NR1A2, THR1, ERBA-BETA, GRTH, TRbeta	3p24.2		gene with protein product	avian erythroblastic leukemia viral (v-erb-a) oncogene homolog 2, oncogene ERBA2, generalized resistance to thyroid hormone, thyroid hormone receptor beta 1
ENSG00000226067.5	0.743829	0.694933	0.0488957	-0.250786	0.120819	0.904853	0.947373	chr1	120913275	121009291	+	lincRNA	NOVEL	CH17-118O6.2
ENSG00000156804.6	-0.961392	1.12227	-2.08366	-0.250694	-4.45345	0.000171204	0.00162863	chr8	123497889	123541206	-	protein_coding	KNOWN	FBXO32	HGNC:16731	FBXO32	F-box protein 32		MAFbx, ATROGIN1, Fbx32	8q24.13	AJ420108	gene with protein product
ENSG00000088280.17	-1.10291	-0.380521	-0.722385	-0.250503	-1.6321	0.115883	0.243528	chr1	23428563	23484568	-	protein_coding	KNOWN	ASAP3	HGNC:14987	ASAP3	ArfGAP with SH3 domain, ankyrin repeat and PH domain 3	DDEFL1	FLJ20199, UPLC1, CENTB6	1p36.12	AK000206	gene with protein product	centaurin, beta 6
ENSG00000121089.4	1.57192	1.2096	0.362319	-0.250407	0.824666	0.417789	0.595946	chr4	164943290	164943937	+	processed_pseudogene	KNOWN	NACA3P	HGNC:33442	NACA3P	NACA family member 3, pseudogene		NACA3	4q32.3		pseudogene
ENSG00000269106.1	0.1823	-0.810489	0.992789	-0.249458	1.7622	0.0909362	0.20505	chr19	58475355	58475763	-	antisense	NOVEL	CTD-2619J13.23
ENSG00000234709.2	-0.623713	-0.853454	0.229741	-0.24943	0.285357	0.777851	0.870012	chr9	99998301	99999069	-	transcribed_processed_pseudogene	KNOWN	UPF3AP3	HGNC:38395	UPF3AP3	UPF3A pseudogene 3			9q31.1		pseudogene
ENSG00000071282.10	1.0198	2.2966	-1.2768	-0.248911	-3.13258	0.00456552	0.0213067	chr3	8501707	8574673	+	protein_coding	KNOWN	LMCD1	HGNC:6633	LMCD1	LIM and cysteine rich domains 1			3p25.3	AF169284	gene with protein product	dyxin
ENSG00000270021.1	1.49819	-0.113176	1.61136	-0.245987	4.04465	0.000480456	0.00367643	chr5	135399280	135401296	+	antisense	NOVEL	CTC-203F4.2
ENSG00000216915.2	-1.52937	0.0516739	-1.58104	-0.245041	-2.79192	0.0101907	0.0391097	chr6	27737000	27738494	-	processed_pseudogene	KNOWN	RP1-97D16.1
ENSG00000258813.2	0.75716	-0.129289	0.886449	-0.244904	1.18663	0.24714	0.418345	chr14	73057925	73059415	-	antisense	NOVEL	RP11-109N23.4
ENSG00000235961.5	0.529242	1.13134	-0.602096	-0.24436	-1.19404	0.244282	0.415196	chrX	153072482	153075018	+	protein_coding	KNOWN	PNMA6A	HGNC:28248	PNMA6A	PNMA family member 6A	PNMA6C	MGC15827	Xq28	AK055322	gene with protein product
ENSG00000166866.11	4.27198	-0.29702	4.569	-0.24356	9.00291	4.11801e-09	5.1031e-07	chr12	57028517	57051198	-	protein_coding	KNOWN	MYO1A	HGNC:7595	MYO1A	myosin IA	MYHL, DFNA48		12q13.3	L29137	gene with protein product
ENSG00000178404.8	-1.99026	-0.750522	-1.23974	-0.242969	-1.83161	0.0796159	0.186421	chr17	78870910	78903217	-	protein_coding	NOVEL	KIAA1731NL
ENSG00000267655.1	0.695191	1.33381	-0.638622	-0.242462	-1.21573	0.236066	0.405672	chr18	79117207	79117920	+	sense_intronic	NOVEL	CTD-2286N8.2
ENSG00000235912.1	0.282076	-0.839698	1.12177	-0.241017	1.48346	0.151137	0.293721	chr1	27649419	27649610	+	processed_pseudogene	KNOWN	RP1-159A19.3
ENSG00000126803.9	1.87163	-1.26874	3.14038	-0.239553	4.69533	9.28779e-05	0.00100988	chr14	64535905	64546173	+	protein_coding	KNOWN	HSPA2	HGNC:5235	HSPA2	heat shock protein family A (Hsp70) member 2			14q23.3	L26336, BC001752	gene with protein product
ENSG00000158125.8	1.69228	-1.87684	3.56912	-2.67881	4.5256	0.000142653	0.00141759	chr2	31334321	31414715	-	protein_coding	KNOWN	XDH	HGNC:12805	XDH	xanthine dehydrogenase		XOR, XO	2p23.1	D11456	gene with protein product
ENSG00000255893.1	0.555338	0.0824916	0.472847	-0.238719	0.948386	0.352509	0.533181	chr11	94472908	94473570	-	antisense	NOVEL	RP11-685N10.1
ENSG00000227765.4	-0.0570471	-1.19503	1.13798	-0.236998	1.4999	0.146851	0.287803	chr4	184299129	184299640	-	processed_pseudogene	KNOWN	RP11-162O12.2
ENSG00000167968.11	-0.317446	-1.02681	0.709369	-0.236362	1.0998	0.28247	0.45921	chr16	2235816	2238711	+	protein_coding	KNOWN	DNASE1L2	HGNC:2958	DNASE1L2	deoxyribonuclease 1 like 2		DNAS1L2	16p13.3	U62647	gene with protein product
ENSG00000142235.7	0.838053	0.564057	0.273996	-0.236204	0.449053	0.657475	0.788085	chr19	48485271	48513189	-	protein_coding	KNOWN	LMTK3	HGNC:19295	LMTK3	lemur tyrosine kinase 3		KIAA1883, LMR3, TYKLM3, PPP1R101	19q13.33	AB067470	gene with protein product	protein phosphatase 1, regulatory subunit 101
ENSG00000269388.1	-0.474965	0.686039	-1.161	-0.235857	-2.17177	0.0401189	0.11159	chr19	51594561	51606150	+	transcribed_processed_pseudogene	KNOWN	AC018755.16
ENSG00000253364.1	-3.82337	-2.20016	-1.62321	-0.235667	-2.23829	0.0348743	0.100335	chr14	105644496	105649057	-	lincRNA	NOVEL	RP11-731F5.2
ENSG00000229896.2	1.38877	1.91545	-0.526681	-0.235325	-1.19294	0.244706	0.415774	chr6	12007670	12008856	+	lincRNA	NOVEL	RP11-456H18.2
ENSG00000144407.8	-1.77798	-2.16256	0.384579	-0.235019	0.660246	0.515466	0.678482	chr2	208359714	208854503	+	protein_coding	KNOWN	PTH2R	HGNC:9609	PTH2R	parathyroid hormone 2 receptor	PTHR2		2q34	BC036811	gene with protein product
ENSG00000188452.12	-1.37346	-0.55296	-0.820501	-0.23495	-0.687395	0.49851	0.6637	chr2	181536676	181680665	-	protein_coding	KNOWN	CERKL	HGNC:21699	CERKL	ceramide kinase like	RP26		2q31.3	BC020465	gene with protein product
ENSG00000279159.1	1.12359	0.386151	0.737441	-0.233007	0.327687	0.746027	0.849589	chr22	29978950	30028236	-	antisense	NOVEL	RP3-394A18.1
ENSG00000215068.6	-0.649	0.704314	-1.35331	-0.231891	-3.41902	0.00227926	0.0124404	chr5	43041575	43045390	+	antisense	NOVEL	AC025171.1
ENSG00000185065.6	-0.88366	-0.844795	-0.038865	-0.231748	-0.0653523	0.948442	0.972918	chr22	19447893	19450105	+	antisense	NOVEL	AC000068.5
ENSG00000009724.15	2.6768	0.0449896	2.63181	-0.231613	3.03469	0.00576691	0.025561	chr1	11026523	11047233	-	protein_coding	KNOWN	MASP2	HGNC:6902	MASP2	MBL associated serine protease 2	MASP1P1	Map19, sMAP, MAP-2	1p36.22	X98400	gene with protein product	mannose-binding lectin-associated serine protease 2, mannose-binding lectin associated protein 19
ENSG00000131781.11	-2.13179	-0.405138	-1.72666	-0.230041	-2.43436	0.0228388	0.0725719	chr1	147175351	147243050	-	protein_coding	KNOWN	FMO5	HGNC:3773	FMO5	flavin containing dimethylaniline monoxygenase 5			1q21.1	Z47553	gene with protein product
ENSG00000170160.15	1.84137	1.60476	0.23661	-0.22908	0.318319	0.753032	0.853963	chr17	16689537	16777881	+	protein_coding	KNOWN	CCDC144A	HGNC:29072	CCDC144A	coiled-coil domain containing 144A		KIAA0565, FLJ43983	17p11.2	BC133019	gene with protein product
ENSG00000225329.2	3.99469	-0.845522	4.84021	-0.226329	8.55978	1.03868e-08	9.63367e-07	chr7	104894628	104926645	-	processed_transcript	KNOWN	LHFPL3-AS2	HGNC:44106	LHFPL3-AS2	LHFPL3 antisense RNA 2			7q22.3	BC050337	RNA, long non-coding
ENSG00000227304.3	0.619383	-0.45089	1.07027	-0.225603	1.84924	0.0769418	0.182163	chr4	82494786	82496278	-	transcribed_processed_pseudogene	KNOWN	RP11-791G16.2
ENSG00000247095.2	-1.24917	-1.37604	0.126872	-0.225547	0.273818	0.786598	0.875394	chr11	565660	568457	-	lincRNA	KNOWN	MIR210HG	HGNC:39524	MIR210HG	MIR210 host gene			11p15.5		RNA, long non-coding
ENSG00000257335.7	5.76797	-0.173475	5.94145	-0.22536	8.79823	6.29343e-09	6.79782e-07	chr7	141907813	142106747	+	protein_coding	KNOWN	MGAM	HGNC:7043	MGAM	maltase-glucoamylase		MGA	7q34	AF016833	gene with protein product	alpha-glucosidase
ENSG00000228079.2	-0.530132	1.22111	-1.75124	-0.22514	-2.88887	0.00813316	0.0331237	chr2	64086353	64088246	-	lincRNA	NOVEL	AC012368.1
ENSG00000142149.7	-2.53435	-1.18076	-1.35359	-0.223992	-1.28003	0.21293	0.376678	chr21	31873315	32044633	+	protein_coding	KNOWN	HUNK	HGNC:13326	HUNK	hormonally up-regulated Neu-associated kinase			21q22.11	AJ271722	gene with protein product
ENSG00000272070.1	1.6462	-0.356913	2.00311	-0.222112	4.00832	0.000526429	0.00393923	chr5	141326210	141329357	+	lincRNA	NOVEL	AC005618.6
ENSG00000262413.1	1.28042	0.311225	0.969193	-0.222047	0.82337	0.41851	0.596618	chr17	81867721	81868552	+	antisense	NOVEL	RP11-498C9.3
ENSG00000179588.7	1.80032	1.66702	0.133302	-0.220726	0.220706	0.827213	0.901743	chr16	88453317	88537016	+	protein_coding	KNOWN	ZFPM1	HGNC:19762	ZFPM1	zinc finger protein, FOG family member 1		FOG1, FOG, ZNF89A, ZC2HC11A	16q24.2	AF488691	gene with protein product
ENSG00000280047.1	2.2686	-0.349828	2.61842	-0.219419	6.3495	1.54247e-06	4.25779e-05	chr5	142165767	142168387	+	TEC	KNOWN	CTC-463A16.1
ENSG00000102981.8	-1.08782	0.492863	-1.58069	-0.218856	-2.85782	0.00874485	0.0348998	chr16	67660946	67662778	+	protein_coding	KNOWN	PARD6A	HGNC:15943	PARD6A	par-6 family cell polarity regulator alpha		PAR-6, PAR-6A, TAX40, PAR6alpha, TIP-40	16q22.1		gene with protein product
ENSG00000273311.1	-1.53793	0.102467	-1.6404	-0.217424	-3.27795	0.00321516	0.0161255	chr22	19046162	19048375	-	sense_intronic	KNOWN	DGCR11	HGNC:17226	DGCR11	DiGeorge syndrome critical region gene 11		DGS-D	22q11.21	L77561	RNA, long non-coding
ENSG00000251230.4	0.311658	1.37079	-1.05913	-0.217257	-1.91097	0.0681835	0.165879	chr4	184844585	184855751	-	lincRNA	NOVEL	RP11-701P16.5
ENSG00000137834.13	-0.165664	1.28627	-1.45193	-0.21684	-1.74631	0.0937152	0.209083	chr15	66702228	66782848	+	protein_coding	KNOWN	SMAD6	HGNC:6772	SMAD6	SMAD family member 6	MADH7, MADH6	HsT17432	15q22.31	BC012986	gene with protein product
ENSG00000196411.8	1.88065	1.18005	0.700604	-0.216371	1.60675	0.121359	0.251805	chr7	100802565	100827521	-	protein_coding	KNOWN	EPHB4	HGNC:3395	EPHB4	EPH receptor B4	HTK	Tyro11	7q22.1	AY056047	gene with protein product
ENSG00000261150.2	-1.30965	-1.39773	0.0880775	-0.216204	0.11173	0.911979	0.951533	chr8	143857324	143878464	-	protein_coding	KNOWN	EPPK1	HGNC:15577	EPPK1	epiplakin 1		EPIPL1	8q24.3	AB051895	gene with protein product	epidermal autoantigen 450K
ENSG00000152894.13	1.95433	2.06577	-0.111439	-0.214231	-0.244227	0.809158	0.890331	chr6	127968779	128520674	-	protein_coding	KNOWN	PTPRK	HGNC:9674	PTPRK	protein tyrosine phosphatase receptor type K		R-PTP-kappa	6q22.33	L77886	gene with protein product
ENSG00000213397.9	-0.970902	-0.163521	-0.807381	-0.212889	-1.55175	0.133981	0.269917	chrX	153447666	153495516	-	protein_coding	KNOWN	HAUS7	HGNC:32979	HAUS7	HAUS augmin like complex subunit 7	UCHL5IP	UIP1	Xq28	AF267739	gene with protein product	UCH37 interacting protein 1, 26S proteasome-associated UCH interacting protein 1
ENSG00000227694.1	-0.210771	-0.843281	0.63251	-0.212515	1.32684	0.197212	0.356968	chr17	61069871	61070341	+	processed_pseudogene	KNOWN	AC005884.1
ENSG00000157992.11	0.463229	-1.06788	1.53111	-0.212398	2.66128	0.0137505	0.0489963	chr2	27442366	27446481	+	protein_coding	KNOWN	KRTCAP3	HGNC:28943	KRTCAP3	keratinocyte associated protein 3		KCP3	2p23.3	AY157576	gene with protein product
ENSG00000276571.1	1.56445	0.50839	1.05606	-0.211769	1.80973	0.0830453	0.191948	chr16	19694035	19694428	-	antisense	NOVEL	AC002550.6
ENSG00000163040.13	-1.12175	-1.29941	0.177656	-0.211695	0.358745	0.722964	0.834223	chr2	131527675	131533666	+	protein_coding	KNOWN	CCDC74A	HGNC:25197	CCDC74A	coiled-coil domain containing 74A		FLJ40345	2q21.1		gene with protein product
ENSG00000262160.1	1.73463	0.482251	1.25238	-0.211676	0.601615	0.553145	0.707073	chr16	68225969	68229145	-	antisense	NOVEL	RP11-96D1.11
ENSG00000279344.1	1.01567	-0.227705	1.24337	-0.209852	0.871498	0.39223	0.572352	chr16	53478957	53481550	-	TEC	KNOWN	RP11-44F14.7
ENSG00000266993.3	1.72064	-0.734086	2.45472	-0.208905	3.85513	0.000773099	0.00530806	chr1	51793934	51799154	+	antisense	NOVEL	RP4-657D16.3
ENSG00000150667.6	-0.589731	0.65445	-1.24418	-0.208708	-2.08524	0.0480018	0.127452	chr15	39600031	39782830	-	protein_coding	KNOWN	FSIP1	HGNC:21674	FSIP1	fibrous sheath interacting protein 1		FLJ35989	15q14	BC045191	gene with protein product
ENSG00000271553.1	-0.0315515	-0.806264	0.774712	-0.205707	1.26654	0.217633	0.382417	chr7	128667043	128668156	+	lincRNA	NOVEL	RP11-274B21.10
ENSG00000104808.6	0.550626	-1.75498	2.30561	-0.204308	3.03361	0.00578173	0.0255962	chr19	48933682	48944969	+	protein_coding	KNOWN	DHDH	HGNC:17887	DHDH	dihydrodiol dehydrogenase		HUM2DD	19q13.33	AB021933	gene with protein product	trans-1,2-dihydrobenzene-1,2-diol dehydrogenase
ENSG00000111325.15	-1.33561	-1.25869	-0.0769181	-0.203345	-0.130462	0.897302	0.942573	chr12	122974580	122980043	+	protein_coding	KNOWN	OGFOD2	HGNC:25823	OGFOD2	2-oxoglutarate and iron dependent oxygenase domain containing 2		FLJ13491, FLJ37501	12q24.31	AK094820	gene with protein product
ENSG00000171747.7	1.07565	-1.74401	2.81966	-0.203064	4.17412	0.000346733	0.0028476	chr19	38801671	38813364	-	protein_coding	KNOWN	LGALS4	HGNC:6565	LGALS4	galectin 4		GAL4	19q13.2		gene with protein product
ENSG00000266680.1	2.54174	-0.202325	2.74406	-0.201463	4.07817	0.000441584	0.00343687	chr6	63571005	63572408	-	antisense	NOVEL	RP5-1148A21.3
ENSG00000227028.5	-0.513993	-1.68169	1.16769	-2.91054	1.29815	0.206735	0.369282	chr2	39786453	40255209	+	antisense	NOVEL	SLC8A1-AS1	HGNC:44102	SLC8A1-AS1	SLC8A1 antisense RNA 1			2p22.1		RNA, long non-coding
ENSG00000257576.1	2.39205	-0.295069	2.68712	-0.197883	4.94506	4.94518e-05	0.000622575	chr12	56511002	56512703	+	processed_pseudogene	KNOWN	RP11-153M3.1
ENSG00000169184.5	4.32411	-0.958272	5.28238	-0.19717	11.7503	2.28995e-11	2.29924e-08	chr22	27748277	27801498	-	protein_coding	KNOWN	MN1	HGNC:7180	MN1	MN1 proto-oncogene, transcriptional regulator	MGCR	MGCR1-PEN, MGCR1	22q12.1	X82209	gene with protein product	probable tumor suppressor protein MN1
ENSG00000173320.8	-2.50011	-1.10478	-1.39532	-0.197008	-2.05595	0.0509681	0.133263	chr4	183853431	184023526	+	protein_coding	KNOWN	STOX2	HGNC:25450	STOX2	storkhead box 2		DKFZp762K222	4q35.1	AB037813	gene with protein product
ENSG00000170949.16	6.02885	5.35786	0.670989	-0.196776	2.7482	0.011272	0.04228	chr19	53066606	53103436	-	protein_coding	KNOWN	ZNF160	HGNC:12948	ZNF160	zinc finger protein 160		HZF5, F11, KR18, HKr18, FLJ00032, KIAA1611	19q13.42	X78928	gene with protein product
ENSG00000172403.9	1.32397	1.14743	0.176545	-0.196743	0.33523	0.740402	0.845509	chr4	118850688	119061247	+	protein_coding	KNOWN	SYNPO2	HGNC:17732	SYNPO2	synaptopodin 2		MYOPODIN	4q26	AJ010482	gene with protein product
ENSG00000178464.6	0.239218	-0.447379	0.686598	-0.196008	1.31165	0.202209	0.363629	chr19	12643275	12643919	-	processed_pseudogene	KNOWN	CTD-2192J16.15
ENSG00000228205.1	0.773808	-0.145495	0.919303	-0.194953	2.00507	0.0565123	0.144514	chr3	184149704	184150435	+	processed_pseudogene	KNOWN	RP11-778D9.4
ENSG00000232907.6	0.520252	0.88054	-0.360288	-0.194794	-0.743891	0.464258	0.634416	chr20	36507702	36573391	-	antisense	NOVEL	DLGAP4-AS1	HGNC:51223	DLGAP4-AS1	DLGAP4 antisense RNA 1		CCAT7	20q11.23	BC039668	RNA, long non-coding
ENSG00000239791.1	0.0100342	-0.82992	0.839954	-0.194511	1.63451	0.115372	0.242833	chr16	30572250	30583860	+	antisense	NOVEL	AC002310.7
ENSG00000103534.15	2.82121	4.7384	-1.91719	-0.193335	-4.74491	8.19428e-05	0.000917415	chr16	19410496	19499113	+	protein_coding	KNOWN	TMC5	HGNC:22999	TMC5	transmembrane channel like 5		FLJ13593	16p12.3	AY263164	gene with protein product
ENSG00000176222.8	2.95388	-0.668659	3.62254	-0.191717	4.28927	0.000259267	0.00226002	chr19	43872363	43901385	-	protein_coding	KNOWN	ZNF404	HGNC:19417	ZNF404	zinc finger protein 404			19q13.31		gene with protein product
ENSG00000204390.9	-0.736604	0.724524	-1.46113	-0.190694	-3.46229	0.00204968	0.0114773	chr6	31809619	31815065	-	protein_coding	KNOWN	HSPA1L	HGNC:5234	HSPA1L	heat shock protein family A (Hsp70) member 1 like		HSP70-HOM, hum70t	6p21.33	D85730	gene with protein product
ENSG00000168772.10	0.532468	0.959007	-0.426539	-0.189691	-1.02867	0.314024	0.49272	chr4	104468312	104494901	-	protein_coding	KNOWN	CXXC4	HGNC:24593	CXXC4	CXXC finger protein 4		IDAX	4q24		gene with protein product	Dvl-binding protein IDAX (inhibition of the Dvl and Axin complex)
ENSG00000280351.2	-1.00108	-0.865168	-0.135913	-0.189264	-0.320863	0.751128	0.852793	chr17	81003335	81005132	+	TEC	KNOWN	CTD-2561B21.8
ENSG00000259153.1	-0.950825	-0.511569	-0.439257	-0.188932	-0.608969	0.548341	0.704193	chr14	70810205	70815403	+	lincRNA	NOVEL	RP6-65G23.3
ENSG00000065717.13	-0.733578	-1.21995	0.486376	-0.187984	0.942492	0.355455	0.536059	chr19	2997638	3047635	-	protein_coding	KNOWN	TLE2	HGNC:11838	TLE2	TLE family member 2, transcriptional corepressor		ESG2, GRG2, ESG, FLJ41188	19p13.3	M99436	gene with protein product	enhancer of split groucho 2
ENSG00000228100.1	1.25801	0.839102	0.418911	-2.2742	1.10182	0.28161	0.458166	chr2	46392297	46394167	-	lincRNA	NOVEL	AC016912.3
ENSG00000241791.3	1.0976	0.926761	0.170838	-2.32624	0.4002	0.692595	0.814246	chr2	46448224	46448511	-	misc_RNA	KNOWN	RN7SL817P	HGNC:46833	RN7SL817P	RNA, 7SL, cytoplasmic 817, pseudogene			2p21		pseudogene
ENSG00000221539.1	0.541135	0.65562	-0.114484	-0.186673	-0.200551	0.842762	0.911163	chr1	28578749	28578822	-	snoRNA	KNOWN	SNORD99	HGNC:32762	SNORD99	small nucleolar RNA, C/D box 99		HBII-420	1p35.3		RNA, small nucleolar
ENSG00000136114.14	3.02842	-0.885647	3.91407	-0.186007	7.21055	2.0394e-07	9.3515e-06	chr13	52377167	52406494	-	protein_coding	KNOWN	THSD1	HGNC:17754	THSD1	thrombospondin type 1 domain containing 1		TMTSP	13q14.3	AK096289	gene with protein product
ENSG00000250116.2	-1.83955	-1.83201	-0.00754308	-2.64589	-0.00668569	0.994722	0.997063	chr2	46568256	46580238	-	antisense	NOVEL	RP11-417F21.1
ENSG00000227486.1	-1.17245	-1.28257	0.110121	-0.185153	0.174524	0.862936	0.923	chrX	55908123	56015173	+	lincRNA	NOVEL	RP13-188A5.1
ENSG00000234913.1	-1.88554	-1.50255	-0.382998	-0.184963	-0.537695	0.595804	0.740767	chr22	18004270	18007308	-	sense_intronic	NOVEL	XXbac-B476C20.13
ENSG00000280143.1	2.91155	0.262349	2.6492	-0.183884	2.50547	0.0195183	0.0642354	chr11	117204967	117210292	+	TEC	KNOWN	AP000892.6
ENSG00000221821.3	-0.272293	-1.10395	0.831654	-0.183767	1.42289	0.167805	0.317303	chr6	42890265	42890816	-	protein_coding	KNOWN	C6orf226	HGNC:34431	C6orf226	chromosome 6 open reading frame 226		LOC441150	6p21.1	BC051007, BC060325	gene with protein product
ENSG00000228925.1	-0.565632	-1.6189	1.05327	-2.43924	0.84095	0.408785	0.587594	chr2	46899275	46908678	+	antisense	NOVEL	AC016722.4
ENSG00000165805.8	3.05157	-0.326748	3.37832	-0.183763	6.48929	1.10382e-06	3.30394e-05	chr12	87980035	88034037	-	protein_coding	KNOWN	C12orf50	HGNC:26665	C12orf50	chromosome 12 open reading frame 50		FLJ35821	12q21.32	AK093140	gene with protein product
ENSG00000221792.1	2.62867	0.635089	1.99358	-0.181996	1.22817	0.231446	0.400179	chr15	43793659	43793759	-	miRNA	KNOWN	MIR1282	HGNC:35360	MIR1282	microRNA 1282	MIRN1282	hsa-mir-1282	15q15.3		RNA, micro
ENSG00000157657.13	-1.88819	0.426634	-2.31482	-0.181887	-2.72516	0.0118844	0.0439902	chr9	113876282	114056591	+	protein_coding	KNOWN	ZNF618	HGNC:29416	ZNF618	zinc finger protein 618		KIAA1952, NEDD10	9q32	BC012922	gene with protein product	neural precursor cell expressed, developmentally down-regulated 10
ENSG00000227008.2	-0.0594985	-0.3552	0.295701	-0.180844	0.633598	0.532414	0.691786	chrX	133670971	133671386	+	processed_pseudogene	KNOWN	RP3-417G15.1
ENSG00000214694.9	-1.66602	-1.75574	0.0897211	-0.180822	0.141912	0.88835	0.937544	chr2	38889880	38975449	+	protein_coding	KNOWN	ARHGEF33	HGNC:37252	ARHGEF33	Rho guanine nucleotide exchange factor 33			2p22.1		gene with protein product
ENSG00000267221.1	0.396198	-0.323631	0.719828	-0.180645	1.2803	0.212837	0.376652	chr17	42040713	42043117	-	sense_intronic	NOVEL	CTD-2132N18.2
ENSG00000197291.7	0.225091	0.823079	-0.597988	-0.180151	-1.50792	0.144798	0.285045	chr17	42753914	42761257	-	lincRNA	NOVEL	RAMP2-AS1	HGNC:44358	RAMP2-AS1	RAMP2 antisense RNA 1			17q21.2	BC018638, BC041021	RNA, long non-coding
ENSG00000213866.3	1.21615	0.125988	1.09016	-0.179536	2.58865	0.0162057	0.0556337	chr9	35971344	35972318	-	processed_pseudogene	KNOWN	YBX1P10	HGNC:42432	YBX1P10	Y-box binding protein 1 pseudogene 10			9p13.3		pseudogene
ENSG00000230812.4	2.26897	1.62555	0.64342	-0.179222	1.72399	0.0977382	0.215166	chr1	59020387	59044614	+	lincRNA	NOVEL	LINC01358	HGNC:50589	LINC01358	long intergenic non-protein coding RNA 1358			1p32.1		RNA, long non-coding
ENSG00000041353.8	-1.84896	0.337984	-2.18694	-0.179092	-4.42981	0.000181751	0.00170174	chr18	54717860	54895516	+	protein_coding	KNOWN	RAB27B	HGNC:9767	RAB27B	RAB27B, member RAS oncogene family			18q21.2	U57093	gene with protein product
ENSG00000278949.1	-2.67461	-2.68575	0.0111422	-0.178951	0.0138408	0.989073	0.993941	chr12	132865855	132867958	-	TEC	KNOWN	RP11-46H11.11
ENSG00000228107.1	-1.37211	-0.677689	-0.694424	-0.178857	-1.04412	0.30697	0.485415	chr21	36360630	36362040	+	sense_overlapping	NOVEL	AP000692.9
ENSG00000242349.4	0.341677	0.890569	-0.548893	-0.178375	-1.20733	0.239222	0.409162	chr1	11841017	11848079	+	antisense	KNOWN	NPPA-AS1	HGNC:37635	NPPA-AS1	NPPA antisense RNA 1	NPPAAS, NPPA-AS		1p36.21		RNA, long non-coding
ENSG00000228302.2	3.34849	1.5074	1.84109	-0.177919	0.948694	0.352355	0.533059	chr10	12244751	12247845	-	antisense	NOVEL	RP11-186N15.3
ENSG00000145949.9	2.46932	1.15063	1.31868	-0.177906	2.6674	0.0135606	0.0485199	chr6	2663629	2750966	-	protein_coding	KNOWN	MYLK4	HGNC:27972	MYLK4	myosin light chain kinase family member 4		SgK085	6p25.2		gene with protein product	caMLCK like
ENSG00000244071.1	0.602291	0.980387	-0.378096	-0.177591	-0.810198	0.425891	0.602767	chr19	51621136	51621701	+	processed_pseudogene	KNOWN	RPL9P33	HGNC:36273	RPL9P33	ribosomal protein L9 pseudogene 33			19q13.41		pseudogene
ENSG00000111713.2	3.75475	0.581166	3.17358	-0.177441	7.75652	5.93793e-08	3.67264e-06	chr12	21536189	21604847	-	protein_coding	KNOWN	GYS2	HGNC:4707	GYS2	glycogen synthase 2			12p12.1		gene with protein product
ENSG00000243819.4	0.0840642	0.654886	-0.570822	-0.177241	-0.966849	0.343388	0.523797	chr2	10690344	10692099	+	lincRNA	NOVEL	RN7SL832P	HGNC:46848	RN7SL832P	RNA, 7SL, cytoplasmic 832, pseudogene			2p25.1		pseudogene
ENSG00000238018.2	-1.47141	-1.31976	-0.151648	-2.13335	-0.0834542	0.934192	0.963872	chr2	54661011	54680045	-	antisense	NOVEL	AC093110.3
ENSG00000240463.1	-1.10694	-1.47023	0.36329	-0.175729	0.724374	0.475931	0.643728	chr14	34568689	34569129	-	processed_pseudogene	KNOWN	RPS19P3	HGNC:23560	RPS19P3	ribosomal protein S19 pseudogene 3			14q13.1	AL445363	pseudogene
ENSG00000123901.7	2.75515	-0.807315	3.56246	-0.175174	6.78011	5.54373e-07	1.9675e-05	chr11	94377311	94401419	-	protein_coding	KNOWN	GPR83	HGNC:4523	GPR83	G protein-coupled receptor 83	GPR72		11q21	AF236081	gene with protein product
ENSG00000188603.15	-0.497215	0.585579	-1.08279	-0.174374	-2.49778	0.0198546	0.0650873	chr16	28477279	28495575	-	protein_coding	KNOWN	CLN3	HGNC:2074	CLN3	CLN3 lysosomal/endosomal transmembrane protein, battenin	BTS	JNCL, BTN1	16p12.1	U32680	gene with protein product	juvenile neuronal ceroid lipofuscinosis
ENSG00000273007.1	1.53855	0.0571153	1.48143	-0.173946	3.47974	0.00196363	0.0111353	chr4	122881878	122884712	-	antisense	NOVEL	RP11-170N16.3
ENSG00000198963.9	1.2791	1.32595	-0.0468492	-0.17388	-0.0941802	0.925758	0.958552	chr9	74497365	74693177	+	protein_coding	KNOWN	RORB	HGNC:10259	RORB	RAR related orphan receptor B		RZRB, NR1F2, ROR-BETA	9q21.13	Y08639	gene with protein product
ENSG00000277310.1	1.67928	-1.03973	2.71901	-0.173449	3.76642	0.000964951	0.00637004	chr18	50256036	50256461	-	sense_intronic	NOVEL	RP11-699C17.1
ENSG00000125787.10	1.02635	-1.57218	2.59853	-0.173419	4.04494	0.000480115	0.0036757	chr20	3043622	3045747	+	protein_coding	KNOWN	GNRH2	HGNC:4420	GNRH2	gonadotropin releasing hormone 2			20p13	AF036329	gene with protein product	progonadoliberin-2
ENSG00000224429.6	2.99379	-0.00285032	2.99664	-0.171854	7.32583	1.56654e-07	7.43656e-06	chr13	21303515	21348721	-	lincRNA	KNOWN	LINC00539	HGNC:43672	LINC00539	long intergenic non-protein coding RNA 539	LINC00422		13q12.11	BG940872	RNA, long non-coding
ENSG00000184368.14	4.3691	-2.14237	6.51147	-0.17131	10.0571	5.0459e-10	1.23302e-07	chrX	20006713	20116917	-	protein_coding	KNOWN	MAP7D2	HGNC:25899	MAP7D2	MAP7 domain containing 2		FLJ14503	Xp22.12	BC089400	gene with protein product
ENSG00000262814.5	-0.512731	0.0544908	-0.567221	-0.168281	-0.471291	0.641745	0.775505	chr17	81703357	81707526	+	protein_coding	KNOWN	MRPL12	HGNC:10378	MRPL12	mitochondrial ribosomal protein L12	RPML12	MRPL7/L12, MRPL7	17q25.3	X79865	gene with protein product
ENSG00000106031.7	-2.40089	-1.62603	-0.774858	-0.167612	-1.2922	0.208753	0.371588	chr7	27193503	27200106	-	protein_coding	KNOWN	HOXA13	HGNC:5102	HOXA13	homeobox A13	HOX1J, HOX1		7p15.2		gene with protein product
ENSG00000021826.13	2.99621	1.74434	1.25187	-0.167461	4.41986	0.000186381	0.00173312	chr2	210477682	210679107	+	protein_coding	KNOWN	CPS1	HGNC:2323	CPS1	carbamoyl-phosphate synthase 1		GATD6	2q34	AF154830	gene with protein product	carbamoyl-phosphate synthase (ammonia)
ENSG00000267481.1	-1.65724	-2.96452	1.30727	-0.167266	2.04627	0.0519846	0.135303	chr19	19788755	19790531	-	sense_intronic	NOVEL	CTC-559E9.5
ENSG00000064989.11	-2.04292	0.606622	-2.64955	-0.166777	-5.18016	2.73843e-05	0.000395917	chr2	187343129	187448460	-	protein_coding	KNOWN	CALCRL	HGNC:16709	CALCRL	calcitonin receptor like receptor		CGRPR, CRLR	2q32.1	U17473	gene with protein product
ENSG00000120708.15	-2.78599	-2.03402	-0.751976	-0.165806	-1.13702	0.2669	0.441707	chr5	136028895	136063818	+	protein_coding	KNOWN	TGFBI	HGNC:11771	TGFBI	transforming growth factor beta induced	CSD3, LCD1, CSD1, CSD2	BIGH3, CDB1, CDGG1	5q31.1	M77349	gene with protein product
ENSG00000197077.11	3.24972	0.734453	2.51526	-0.164849	7.09633	2.65306e-07	1.12668e-05	chr22	24952730	25197448	+	protein_coding	KNOWN	KIAA1671	HGNC:29345	KIAA1671	KIAA1671			22q11.23		gene with protein product
ENSG00000229132.2	1.16113	1.11634	0.0447867	-0.163453	0.105822	0.916615	0.95367	chrX	92113246	92114461	-	processed_pseudogene	KNOWN	EIF4A1P10	HGNC:37930	EIF4A1P10	eukaryotic translation initiation factor 4A1 pseudogene 10			Xq21.31		pseudogene
ENSG00000008226.18	1.25829	0.419261	0.839031	-0.162545	1.00311	0.325943	0.505568	chr3	38039205	38124025	+	protein_coding	KNOWN	DLEC1	HGNC:2899	DLEC1	DLEC1 cilia and flagella associated protein		DLC1, CFAP81, FAP81	3p22.2	AB020522	gene with protein product	cilia and flagella associated protein 81
ENSG00000237686.5	0.826859	0.0784166	0.748443	-0.162445	1.3083	0.203325	0.365142	chr6	43995723	44074652	-	antisense	NOVEL	RP5-1120P11.1
ENSG00000270441.1	3.41133	-0.686552	4.09788	-0.161885	7.44052	1.20702e-07	6.07833e-06	chr3	49140086	49160851	-	unprocessed_pseudogene	KNOWN	RP11-694I15.7
ENSG00000186868.14	2.14778	1.35588	0.7919	-0.160267	1.79009	0.0862325	0.197265	chr17	45894382	46028334	+	protein_coding	KNOWN	MAPT	HGNC:6893	MAPT	microtubule associated protein tau	DDPAC, MAPTL	MTBT1, tau, PPND, FTDP-17, TAU, MSTD, MTBT2, FLJ31424, MGC138549, PPP1R103, tau-40	17q21.31	J03778	gene with protein product	G protein beta1/gamma2 subunit-interacting factor 1, microtubule-associated protein tau, isoform 4, protein phosphatase 1, regulatory subunit 103
ENSG00000171368.11	-1.42868	-1.26773	-0.160952	-0.160035	-0.219506	0.828136	0.902158	chr5	659862	693395	-	protein_coding	KNOWN	TPPP	HGNC:24164	TPPP	tubulin polymerization promoting protein		p25alpha, TPPP1, p25, TPPP/p25	5p15.33	AB017016	gene with protein product	brain specific protein p25 alpha
ENSG00000225721.4	1.00498	0.35014	0.654841	-0.159783	0.65756	0.51716	0.679848	chr1	44759037	44775810	-	antisense	NOVEL	RP11-269F19.2
ENSG00000243199.1	1.26978	0.827446	0.442332	-0.159556	0.73372	0.47032	0.639054	chr4	65573459	65574328	+	processed_pseudogene	KNOWN	RP11-408P14.1
ENSG00000229473.2	-1.63576	-0.166695	-1.46907	-0.159128	-2.42535	0.0232948	0.0735816	chr13	40992779	40993331	-	processed_pseudogene	KNOWN	RGS17P1	HGNC:39729	RGS17P1	regulator of G protein signaling 17 pseudogene 1			13q14.11		pseudogene
ENSG00000234498.3	1.06377	0.0494421	1.01433	-0.159049	1.67506	0.107075	0.229353	chr12	12875499	12876107	+	processed_pseudogene	KNOWN	RPL13AP20	HGNC:35709	RPL13AP20	ribosomal protein L13a pseudogene 20		HANR	12p13.1		pseudogene	HCC associated long non-coding RNA
ENSG00000110237.3	-0.118068	-0.47585	0.357783	-0.158755	0.552108	0.586047	0.7323	chr11	73308289	73369091	+	protein_coding	KNOWN	ARHGEF17	HGNC:21726	ARHGEF17	Rho guanine nucleotide exchange factor 17		TEM4, KIAA0337, p164-RhoGEF	11q13.4	AF378754	gene with protein product	Rho-specific guanine-nucleotide exchange factor 164 kDa, tumor endothelial marker 4
ENSG00000267274.1	0.644457	0.385366	0.259091	-0.158428	0.497525	0.623406	0.761867	chr19	11939959	11953381	+	sense_overlapping	NOVEL	CTD-2006C1.12
ENSG00000128564.6	1.92629	0.90427	1.02202	-0.157658	1.32283	0.198521	0.358905	chr7	101162509	101165593	-	protein_coding	KNOWN	VGF	HGNC:12684	VGF	VGF nerve growth factor inducible		SCG7, SgVII	7q22.1	Y12661	gene with protein product	neuro-endocrine specific protein VGF
ENSG00000123843.11	-0.1783	-0.586229	0.407929	-0.157611	0.747853	0.461909	0.632478	chr1	207006845	207099993	+	protein_coding	KNOWN	C4BPB	HGNC:1328	C4BPB	complement component 4 binding protein beta	C4BP		1q32.1	L11245	gene with protein product	complement component 4 binding protein, beta chain, C4b binding protein, beta chain
ENSG00000066056.12	-2.02615	-1.35671	-0.669442	-0.155358	-0.797497	0.433085	0.609002	chr1	43300993	43323108	+	protein_coding	KNOWN	TIE1	HGNC:11809	TIE1	tyrosine kinase with immunoglobulin like and EGF like domains 1	TIE	JTK14	1p34.2	BC038239	gene with protein product
ENSG00000187726.7	4.15067	0.17561	3.97506	-0.153792	6.03894	3.26936e-06	7.55551e-05	chr11	73950319	73970366	+	protein_coding	KNOWN	DNAJB13	HGNC:30718	DNAJB13	DnaJ heat shock protein family (Hsp40) member B13		TSARG6, RSPH16A	11q13.4	AF516185	gene with protein product	radial spoke 16 homolog A (Chlamydomonas)
ENSG00000258704.4	0.455558	0.0223834	0.433174	-0.152681	0.883594	0.385796	0.566457	chr14	34920858	34982532	-	processed_transcript	NOVEL	SRP54-AS1	HGNC:50643	SRP54-AS1	SRP54 antisense RNA 1			14q13.2		RNA, long non-coding
ENSG00000148288.10	-2.31831	-0.838599	-1.47971	-0.151965	-2.51902	0.0189389	0.0627618	chr9	133152948	133163945	-	protein_coding	KNOWN	GBGT1	HGNC:20460	GBGT1	globoside alpha-1,3-N-acetylgalactosaminyltransferase 1 (FORS blood group)		UDP-GalNAc, A3GALNT, MGC44848, FS	9q34.2	AY358175	gene with protein product	Forssman glycolipid synthetase (FS), Forssman synthetase, Forssman blood group
ENSG00000236498.1	-0.0530986	-1.19918	1.14608	-2.11572	0.81927	0.420799	0.598344	chr2	61868432	61886082	+	antisense	NOVEL	AC107081.5
ENSG00000231167.3	0.46526	0.398308	0.0669526	-0.15169	0.0932555	0.926485	0.958971	chr7	105582258	105583256	-	processed_pseudogene	KNOWN	YBX1P2	HGNC:22635	YBX1P2	Y-box binding protein 1 pseudogene 2		TCAG_1818537	7q22.3	CR601484	pseudogene
ENSG00000184361.11	0.118531	-0.646577	0.765107	-0.151366	0.997681	0.328517	0.508133	chr17	45254393	45262112	-	protein_coding	KNOWN	SPATA32	HGNC:26349	SPATA32	spermatogenesis associated 32	C17orf46, TEX34	FLJ25414, AEP2, VAD1.2	17q21.31	AK058143	gene with protein product	acrosome expressed 2
ENSG00000187942.10	2.1676	2.31581	-0.148203	-0.150839	-0.327408	0.746235	0.849697	chr1	21812265	21825221	+	protein_coding	KNOWN	LDLRAD2	HGNC:32071	LDLRAD2	low density lipoprotein receptor class A domain containing 2			1p36.12	AL590103	gene with protein product
ENSG00000261845.2	2.38879	0.576364	1.81242	-0.148889	1.23649	0.228397	0.396161	chr17	82602989	82604178	-	antisense	NOVEL	RP13-638C3.4
ENSG00000270956.1	-1.36936	0.249443	-1.6188	-0.147779	-2.21539	0.036605	0.104149	chr2	178541125	178541799	+	antisense	NOVEL	RP11-65L3.4
ENSG00000167971.15	0.25289	-1.09385	1.34674	-0.146779	1.01217	0.321685	0.500788	chr16	2177180	2196525	-	protein_coding	KNOWN	CASKIN1	HGNC:20879	CASKIN1	CASK interacting protein 1		KIAA1306, ANKS5A	16p13.3	AF451977	gene with protein product
ENSG00000245146.5	0.833938	0.822772	0.011166	-0.144725	0.0258857	0.979565	0.98879	chr5	140072857	140108630	-	antisense	NOVEL	LINC01024
ENSG00000274561.1	-1.04226	-1.11005	0.0677891	-0.144457	0.110389	0.913031	0.951999	chr17	68131462	68131907	+	lincRNA	NOVEL	RP11-147L13.12
ENSG00000215093.3	0.388745	0.608012	-0.219267	-0.143657	-0.33726	0.738891	0.844976	chrX	86160264	86161359	-	processed_pseudogene	KNOWN	EEF1A1P29	HGNC:37904	EEF1A1P29	eukaryotic translation elongation factor 1 alpha 1 pseudogene 29			Xq21.2		pseudogene
ENSG00000277157.1	-1.4149	-3.60329	2.18839	-0.143487	3.01378	0.00606029	0.0265539	chr6	26188765	26189076	-	protein_coding	KNOWN	HIST1H4D
ENSG00000138079.12	3.98606	-1.84993	5.83599	-0.141924	5.13696	3.05192e-05	0.000429981	chr2	44275458	44321494	+	protein_coding	KNOWN	SLC3A1	HGNC:11025	SLC3A1	solute carrier family 3 member 1		CSNU1, D2H, RBAT, ATR1, NBAT	2p21		gene with protein product
ENSG00000157303.9	0.138482	1.67461	-1.53613	-0.141377	-4.18271	0.000339303	0.0027957	chr9	93058688	93085138	+	protein_coding	KNOWN	SUSD3	HGNC:28391	SUSD3	sushi domain containing 3		MGC26847	9q22.31	AK128289	gene with protein product
ENSG00000270988.1	-2.58711	-2.90144	0.314331	-0.141124	0.484672	0.632361	0.768965	chr8	1974818	1975314	+	lincRNA	NOVEL	RP11-439C15.5
ENSG00000144668.10	3.86727	-0.644329	4.5116	-0.140581	8.63913	8.78443e-09	8.72938e-07	chr3	37452115	37823514	+	protein_coding	KNOWN	ITGA9	HGNC:6145	ITGA9	integrin subunit alpha 9		RLC, ITGA4L, ALPHA-RLC	3p22.2	L24158	gene with protein product	integrin, alpha 4-like
ENSG00000110169.9	1.39179	-1.89371	3.2855	-0.138901	4.37547	0.000208519	0.00189871	chr11	6431049	6442617	-	protein_coding	KNOWN	HPX	HGNC:5171	HPX	hemopexin			11p15.4	J03048	gene with protein product
ENSG00000205592.12	2.91934	-0.02208	2.94142	-0.137297	3.69811	0.00114396	0.007309	chr12	40393395	40570832	+	processed_transcript	KNOWN	MUC19	HGNC:14362	MUC19	mucin 19, oligomeric		FLJ35746	12q12	AY236870	gene with protein product
ENSG00000163141.17	1.97706	-0.312902	2.28996	-0.137234	5.39397	1.60426e-05	0.000262782	chr1	151036570	151047600	+	protein_coding	KNOWN	BNIPL	HGNC:16976	BNIPL	BCL2 interacting protein like		BNIPl-1, BNIPL-2, PP753, BNIP-S, BNIP-Salpha, BNIP-Sbeta	1q21.3	AF193056	gene with protein product
ENSG00000225975.5	-2.77411	-2.5564	-0.217707	-0.135489	-0.386471	0.702598	0.820744	chr19	36685440	36687449	-	lincRNA	NOVEL	LINC01534	HGNC:51281	LINC01534	long intergenic non-protein coding RNA 1534			19q13.12		RNA, long non-coding
ENSG00000249249.1	1.65907	0.953053	0.706021	-0.135482	1.09387	0.28501	0.461778	chr5	115602057	115620659	+	antisense	NOVEL	AC010226.4
ENSG00000243989.6	-1.32136	1.48695	-2.80832	-0.135049	-4.35763	0.000218135	0.00196397	chr3	51983340	51989197	+	protein_coding	KNOWN	ACY1	HGNC:177	ACY1	aminoacylase 1			3p21.2	L07548	gene with protein product
ENSG00000178038.15	-0.192836	-0.931859	0.739023	-0.134808	0.951499	0.35096	0.531743	chr3	46668997	46693704	-	protein_coding	KNOWN	ALS2CL	HGNC:20605	ALS2CL	ALS2 C-terminal like		FLJ36525, RN49018, DKFZp686I0110	3p21.31	AK074118	gene with protein product
ENSG00000120327.6	-1.01684	0.233829	-1.25067	-0.134604	-2.78761	0.0102929	0.039441	chr5	141222932	141227759	+	protein_coding	KNOWN	PCDHB14	HGNC:8685	PCDHB14	protocadherin beta 14		PCDH-BETA14	5q31.3	AF152493	protocadherin
ENSG00000272990.1	1.92493	-2.17818	4.10311	-0.133227	6.69454	6.78178e-07	2.2615e-05	chr3	156523740	156524247	-	antisense	NOVEL	RP11-305K5.1
ENSG00000274904.1	1.91713	0.355678	1.56145	-0.132215	1.08824	0.28744	0.464604	chr16	30064306	30064825	-	antisense	NOVEL	CTD-2515O10.5
ENSG00000101460.11	-0.552252	-0.920618	0.368366	-0.131278	0.609224	0.548175	0.70414	chr20	34546854	34560345	+	protein_coding	KNOWN	MAP1LC3A	HGNC:6838	MAP1LC3A	microtubule associated protein 1 light chain 3 alpha		MAP1BLC3, MAP1ALC3, LC3, LC3A, ATG8E	20q11.22		gene with protein product
ENSG00000144369.11	-1.27272	-1.25662	-0.0161023	-0.129798	-0.0192631	0.984793	0.991504	chr2	186693971	186765965	+	protein_coding	KNOWN	FAM171B	HGNC:29412	FAM171B	family with sequence similarity 171 member B	KIAA1946	FLJ34104	2q32.1	AF361495	gene with protein product
ENSG00000273398.4	-1.02168	-1.54112	0.519435	-2.20029	0.390797	0.69944	0.819176	chr2	68130149	68261230	-	protein_coding	NOVEL	HZGJ
ENSG00000066629.15	-1.79536	-0.517879	-1.27748	-0.12945	-1.68272	0.105565	0.226934	chr14	99737693	99942060	+	protein_coding	KNOWN	EML1	HGNC:3330	EML1	EMAP like 1	EMAPL	EMAP, HuEMAP, ELP79	14q32.2	AK023861	gene with protein product
ENSG00000244380.1	2.15028	0.644986	1.50529	-0.127537	0.700057	0.490711	0.65725	chr3	48440352	48446656	-	antisense	NOVEL	RP11-24C3.2
ENSG00000272906.1	0.145964	-0.757922	0.903886	-0.125984	1.82278	0.0809845	0.18853	chr1	179881607	179882595	-	lincRNA	NOVEL	RP11-533E19.7
ENSG00000168758.9	-0.592762	0.908428	-1.50119	-0.12434	-2.32199	0.0291621	0.0873399	chr2	96859716	96870757	-	protein_coding	KNOWN	SEMA4C	HGNC:10731	SEMA4C	semaphorin 4C	SEMAI	Semacl1, Semaf	2q11.2	AB051526	gene with protein product	M-Sema F
ENSG00000135898.8	-3.25154	-0.521902	-2.72963	-0.124327	-3.38296	0.00248957	0.0132961	chr2	230907318	230961066	-	protein_coding	KNOWN	GPR55	HGNC:4511	GPR55	G protein-coupled receptor 55			2q37.1	AF096786	gene with protein product
ENSG00000279656.1	0.147059	-0.989088	1.13615	-0.123303	1.64602	0.112964	0.238877	chr14	23023083	23024217	-	TEC	KNOWN	RP11-298I3.6
ENSG00000243279.3	-0.899967	-0.96937	0.0694033	-0.122916	0.128114	0.89914	0.943917	chrX	49071156	49074071	-	protein_coding	KNOWN	PRAF2	HGNC:28911	PRAF2	PRA1 domain family member 2		JM4, Yip6a	Xp11.23	BC021213	gene with protein product
ENSG00000179921.13	2.99348	-1.89636	4.88983	-0.122529	7.12065	2.50819e-07	1.08055e-05	chr2	218259496	218263859	+	protein_coding	KNOWN	GPBAR1	HGNC:19680	GPBAR1	G protein-coupled bile acid receptor 1		BG37, GPCR, TGR5, M-BAR, GPCR19, GPR131, MGC40597	2q35	AB086170	gene with protein product
ENSG00000229191.1	-1.90132	-0.0818349	-1.81948	-0.121937	-3.28369	0.00317067	0.0159723	chr1	201023949	201028792	+	antisense	NOVEL	RP11-168O16.1
ENSG00000272476.1	0.554722	0.425131	0.12959	-0.121288	0.210086	0.835397	0.906752	chr6	107957413	107959986	+	antisense	NOVEL	RP1-191J18.66
ENSG00000240370.5	0.861893	0.488016	0.373877	-0.121258	0.862293	0.397172	0.576629	chr12	6873389	6884741	+	transcribed_processed_pseudogene	KNOWN	U47924.6
ENSG00000237781.3	4.70657	-1.91946	6.62603	-0.12118	12.5163	6.26395e-12	9.33704e-09	chr1	150548562	150557724	-	antisense	NOVEL	RP11-54A4.2
ENSG00000178078.10	0.602087	0.683064	-0.0809776	-0.12034	-0.182074	0.857074	0.919302	chr19	4324043	4342786	-	protein_coding	KNOWN	STAP2	HGNC:30430	STAP2	signal transducing adaptor family member 2		STAP-2, BKS	19p13.3	AJ245719	gene with protein product
ENSG00000142192.19	5.2459	5.56305	-0.317142	-0.120206	-0.827401	0.416268	0.594851	chr21	25880550	26171128	-	protein_coding	KNOWN	APP	HGNC:620	APP	amyloid beta precursor protein	AD1	alpha-sAPP	21q21.3	M15533	gene with protein product	peptidase nexin-II
ENSG00000272842.1	1.07756	-1.19274	2.27031	-0.119853	4.29273	0.000257009	0.00224165	chr9	19371386	19371945	-	antisense	NOVEL	RP11-513M16.7
ENSG00000211890.3	-1.11882	-1.34578	0.22696	-0.119493	0.244826	0.8087	0.889958	chr14	105586889	105588395	-	IG_C_gene	KNOWN	IGHA2	HGNC:5479	IGHA2	immunoglobulin heavy constant alpha 2 (A2m marker)			14q32.33	J00221	immunoglobulin gene
ENSG00000261684.1	1.97096	0.0207393	1.95022	-0.116303	1.70692	0.100914	0.219948	chr15	42531867	42532840	-	antisense	NOVEL	RP11-265N6.1
ENSG00000048545.12	-0.940137	-1.82475	0.884617	-0.116166	1.35891	0.186975	0.343148	chr6	42155406	42180056	+	protein_coding	KNOWN	GUCA1A	HGNC:4678	GUCA1A	guanylate cyclase activator 1A	GUCA, GUCA1, C6orf131	GCAP, GCAP1, COD3, dJ139D8.6, CORD14	6p21.1		gene with protein product	cone dystrophy 3
ENSG00000264278.1	1.84161	-0.734433	2.57605	-0.116119	4.91424	5.34469e-05	0.000665007	chr18	76794732	76822295	-	lincRNA	NOVEL	RP11-162A12.2
ENSG00000257599.1	-2.01429	-2.81032	0.796025	-0.115144	1.70009	0.10221	0.221819	chr12	29389294	29487488	+	antisense	KNOWN	OVCH1-AS1	HGNC:44484	OVCH1-AS1	OVCH1 antisense RNA 1			12p11.22		RNA, long non-coding
ENSG00000050820.15	-0.572743	-0.0592974	-0.513446	-0.113562	-0.748586	0.461476	0.632349	chr16	75228187	75268053	-	protein_coding	KNOWN	BCAR1	HGNC:971	BCAR1	BCAR1 scaffold protein, Cas family member		P130Cas, Crkas, CAS, CASS1	16q23.1	AJ242987	gene with protein product	Crk-associated substrate, Cas scaffolding protein family member 1
ENSG00000189134.3	0.806714	-0.325903	1.13262	-0.113292	1.9193	0.0670715	0.164085	chr6	28259320	28260958	+	protein_coding	KNOWN	NKAPL	HGNC:21584	NKAPL	NFKB activating protein like	C6orf194	bA424I5.1	6p22.1	BC038240	gene with protein product
ENSG00000188981.9	0.945136	-1.37435	2.31949	-0.113102	3.8789	0.000728446	0.00505504	chr4	3244369	3271738	+	protein_coding	KNOWN	MSANTD1	HGNC:33741	MSANTD1	Myb/SANT DNA binding domain containing 1	C4orf44	LOC345222	4p16.3		gene with protein product
ENSG00000143382.12	2.6512	-0.180764	2.83196	-0.110096	2.85747	0.00875207	0.0349193	chr1	150549369	150560937	+	protein_coding	KNOWN	ADAMTSL4	HGNC:19706	ADAMTSL4	ADAMTS like 4	TSRC1	DKFZP434K1772	1q21.2	BC027478	gene with protein product
ENSG00000269570.2	1.68306	0.934177	0.74888	-0.10833	0.318993	0.752528	0.853667	chr11	58611119	58612642	-	antisense	NOVEL	CMB9-55A18.1
ENSG00000227407.1	1.41812	-1.24907	2.66719	-0.108253	4.09607	0.000422126	0.00331867	chr19	54430654	54434698	-	antisense	NOVEL	AC008746.3
ENSG00000173546.7	-2.57843	-1.06359	-1.51484	-0.107625	-2.56639	0.0170369	0.0577112	chr15	75674322	75712848	-	protein_coding	KNOWN	CSPG4	HGNC:2466	CSPG4	chondroitin sulfate proteoglycan 4		MCSPG, MEL-CSPG, MSK16, NG2, MCSP, HMW-MAA, CSPG4A	15q24.2	X96753, AY359468	gene with protein product	melanoma-associated chondroitin sulfate proteoglycan
ENSG00000271380.1	-0.931916	-0.637707	-0.294209	-0.107197	-0.511065	0.614036	0.755186	chr1	154961825	154962623	+	antisense	NOVEL	RP11-307C12.12
ENSG00000198416.9	-0.0652866	-0.943259	0.877973	-0.106666	1.63279	0.115736	0.243392	chr9	39443815	39508885	-	transcribed_unprocessed_pseudogene	KNOWN	CTD-2173L22.4
ENSG00000261505.1	2.4216	0.480372	1.94123	-0.104769	0.87045	0.392791	0.572722	chr16	1317891	1322845	-	antisense	NOVEL	LA16c-358B7.3
ENSG00000266904.4	0.821698	-2.19903	3.02073	-0.104695	4.94169	4.98746e-05	0.000626722	chr19	19757366	19776423	-	lincRNA	NOVEL	CTC-559E9.1
ENSG00000203896.8	-0.890418	-2.04561	1.15519	-0.104691	1.53332	0.138447	0.276375	chr20	63736283	63739103	+	protein_coding	KNOWN	LIME1	HGNC:26016	LIME1	Lck interacting transmembrane adaptor 1		FLJ20406, dJ583P15.4, LIME	20q13.33	AK000413	gene with protein product
ENSG00000272129.1	1.08207	0.202129	0.879944	-0.104571	1.89339	0.0705852	0.170332	chr6	80355424	80356859	+	lincRNA	NOVEL	RP11-250B2.6
ENSG00000007129.16	-0.0750795	0.709183	-0.784262	-0.104378	-1.43283	0.164973	0.313059	chr19	41549518	41586844	+	protein_coding	KNOWN	CEACAM21	HGNC:28834	CEACAM21	CEA cell adhesion molecule 21		R29124_1, FLJ13540	19q13.2	AK023602	gene with protein product
ENSG00000261542.1	0.6206	-0.414684	1.03528	-0.103657	1.58289	0.126709	0.259369	chr8	63215981	63218034	+	lincRNA	NOVEL	RP11-16E18.3
ENSG00000183722.7	3.61665	2.95837	0.658282	-0.103359	1.43019	0.165722	0.314323	chr13	39342892	39603528	-	protein_coding	KNOWN	LHFP
ENSG00000276814.1	0.56187	-0.623955	1.18582	-0.103001	1.91271	0.0679505	0.165569	chr12	48039784	48040761	-	lincRNA	NOVEL	RP1-228P16.8
ENSG00000127415.11	1.06649	0.434589	0.6319	-0.102437	1.11543	0.275855	0.452105	chr4	986997	1004506	+	protein_coding	KNOWN	IDUA	HGNC:5391	IDUA	alpha-L-iduronidase		MPS1, MPSI	4p16.3	M74715	gene with protein product	mucopolysaccharidosis type I
ENSG00000136867.9	-1.79626	0.0407248	-1.83698	-0.102122	-3.74223	0.00102494	0.00670373	chr9	113150942	113164137	+	protein_coding	KNOWN	SLC31A2	HGNC:11017	SLC31A2	solute carrier family 31 member 2	COPT2	hCTR2, CTR2	9q32		gene with protein product	copper transporter 2
ENSG00000212123.3	-1.08705	-0.882577	-0.204477	-0.100679	-0.226374	0.822852	0.898813	chr19	5782960	5784765	-	protein_coding	KNOWN	PRR22	HGNC:28354	PRR22	proline rich 22		MGC24975	19p13.3	BC023278	gene with protein product
ENSG00000227269.1	0.9529	1.58015	-0.627247	-0.10065	-1.25527	0.221623	0.387645	chr9	99183373	99184891	+	lincRNA	NOVEL	RP11-96L7.2
ENSG00000100253.11	1.71758	2.25411	-0.536533	-0.100636	-0.847551	0.405171	0.584145	chr22	50486784	50490648	+	protein_coding	KNOWN	MIOX	HGNC:14522	MIOX	myo-inositol oxygenase	ALDRL6		22q13.33	AF197129	gene with protein product	kidney-specific protein 32
ENSG00000189227.5	-0.538461	0.352149	-0.89061	-0.0996518	-1.56323	0.131262	0.265804	chr15	67521068	67530143	+	protein_coding	KNOWN	C15orf61	HGNC:34453	C15orf61	chromosome 15 open reading frame 61		LOC145853	15q23		gene with protein product
ENSG00000154864.10	6.60542	6.36657	0.238843	-0.0978674	0.924089	0.364759	0.545072	chr18	10666483	11148762	-	protein_coding	KNOWN	PIEZO2	HGNC:26270	PIEZO2	piezo type mechanosensitive ion channel component 2	FAM38B2, C18orf30, C18orf58, FAM38B	FLJ23403, FLJ23144, HsT748, HsT771, FLJ34907	18p11.22-p11.21	AK027056	gene with protein product
ENSG00000270020.1	2.60637	0.0081243	2.59825	-0.0975249	4.74462	8.2003e-05	0.000917415	chr16	86520383	86523897	-	lincRNA	NOVEL	RP11-463O9.9
ENSG00000235903.6	2.50617	0.192654	2.31351	-0.0971317	3.54672	0.00166483	0.00980095	chr13	46052806	46113332	+	antisense	NOVEL	CPB2-AS1	HGNC:39898	CPB2-AS1	CPB2 antisense RNA 1			13q14.13		RNA, long non-coding
ENSG00000230825.1	1.71761	-0.440273	2.15788	-0.0951071	3.00626	0.0061693	0.0268888	chr7	7255154	7277779	+	processed_transcript	NOVEL	AC005532.5
ENSG00000255449.1	1.54317	0.385299	1.15787	-0.0948972	1.81121	0.0828094	0.191595	chr11	77866412	77870091	-	antisense	NOVEL	RP11-91P24.6
ENSG00000203943.7	1.01563	0.673057	0.342571	-0.0936114	0.730866	0.472029	0.640517	chr1	84298366	84389957	+	protein_coding	KNOWN	SAMD13	HGNC:24582	SAMD13	sterile alpha motif domain containing 13			1p31.1		gene with protein product
ENSG00000221883.2	-0.379876	-0.379248	-0.000627118	-0.093301	-0.00140503	0.998891	0.999494	chr3	48917788	48919385	-	protein_coding	KNOWN	ARIH2OS	HGNC:34425	ARIH2OS	ARIH2 opposite strand lncRNA	C3orf71		3p21.31	DA461567	RNA, long non-coding
ENSG00000250645.1	-1.46743	-2.22395	0.756525	-0.0931991	1.27902	0.213277	0.377011	chr5	418703	419109	+	processed_pseudogene	KNOWN	CTD-2228K2.1
ENSG00000188266.12	0.690272	-0.743976	1.43425	-0.0909982	2.47422	0.0209184	0.0678436	chr15	78507564	78537372	+	protein_coding	KNOWN	HYKK	HGNC:34403	HYKK	hydroxylysine kinase	AGPHD1	LOC123688	15q25.1	BC132753, BC144383, BM045979	gene with protein product	5-hydroxylysine kinase
ENSG00000272086.1	0.910553	-0.287354	1.19791	-0.0908408	2.14523	0.0424029	0.116422	chr5	32174471	32175272	+	lincRNA	NOVEL	CTD-2186M15.3
ENSG00000260442.4	-0.720406	-0.448887	-0.271518	-0.0906412	-0.473702	0.64005	0.77415	chr16	28878957	28879920	-	antisense	NOVEL	ATP2A1-AS1	HGNC:51370	ATP2A1-AS1	ATP2A1 antisense RNA 1			16p11.2	BX099641, AI015924	RNA, long non-coding
ENSG00000197980.10	-0.27865	-1.88195	1.6033	-0.0889385	3.46949	0.00201376	0.0113486	chr3	156825481	157046129	+	protein_coding	KNOWN	LEKR1	HGNC:33765	LEKR1	leucine, glutamate and lysine rich 1		FLJ16641	3q25.31	AK131473	gene with protein product
ENSG00000186787.7	-2.49799	0.0118338	-2.50982	-0.0886707	-4.02766	0.000501448	0.00380192	chrX	57118551	57121547	-	protein_coding	KNOWN	SPIN2B	HGNC:33147	SPIN2B	spindlin family member 2B		SPIN-2, TDRD26	Xp11.21	AF356353	gene with protein product
ENSG00000165029.14	-0.228097	-0.083972	-0.144125	-0.0884727	-0.233255	0.817568	0.89584	chr9	104781002	104928237	-	protein_coding	KNOWN	ABCA1	HGNC:29	ABCA1	ATP binding cassette subfamily A member 1	ABC1, HDLDT1	TGD	9q31.1	AJ012376	gene with protein product	Tangier disease
ENSG00000154146.11	0.693096	0.227916	0.46518	-0.0859275	0.832167	0.413626	0.592609	chr11	124739846	124747210	+	protein_coding	KNOWN	NRGN	HGNC:8000	NRGN	neurogranin		RC3	11q24.2	X99075, X99076	gene with protein product
ENSG00000276529.1	-0.394582	0.0843435	-0.478925	-0.0847383	-0.917443	0.368158	0.548886	chr21	44978832	44979274	+	lincRNA	NOVEL	AP001505.10
ENSG00000250850.2	-2.12568	-1.48743	-0.63825	-0.0844158	-0.917856	0.367946	0.548735	chr9	37002697	37008040	+	antisense	NOVEL	RP11-297B17.3
ENSG00000105971.13	-0.684934	0.83252	-1.51745	-0.0841677	-2.68178	0.0131238	0.0472404	chr7	116287380	116508541	+	protein_coding	KNOWN	CAV2	HGNC:1528	CAV2	caveolin 2		CAV	7q31.2	AF035752	gene with protein product
ENSG00000250326.1	-0.427236	-0.0475726	-0.379664	-0.0834131	-0.790133	0.437289	0.611984	chr4	142933195	143184861	-	antisense	NOVEL	RP11-284M14.1
ENSG00000280804.1	-0.16027	-0.390953	0.230683	-0.0830632	0.37319	0.712326	0.826039	chr3	48446710	48467645	+	protein_coding	KNOWN	TREX1	HGNC:12269	TREX1	three prime repair exonuclease 1	AGS1	DRN3	3p21.31	AF151105	gene with protein product
ENSG00000088543.13	-0.959514	0.254377	-1.21389	-0.0818195	-2.88248	0.0082557	0.0335434	chr3	50558025	50571027	-	protein_coding	KNOWN	C3orf18	HGNC:24837	C3orf18	chromosome 3 open reading frame 18		G20	3p21.31	AF188706	gene with protein product
ENSG00000151164.17	0.846041	0.648758	0.197282	-0.0808153	0.438858	0.664742	0.793707	chr12	110501655	110532086	+	protein_coding	KNOWN	RAD9B	HGNC:21700	RAD9B	RAD9 checkpoint clamp component B		FLJ40346	12q24.11		gene with protein product
ENSG00000272764.1	-0.466885	-0.0234991	-0.443386	-0.0806672	-0.786586	0.439323	0.6137	chr10	5813985	5814441	+	lincRNA	NOVEL	RP11-318E3.9
ENSG00000107736.18	-1.70714	-1.23093	-0.476212	-0.0806513	-0.557556	0.582379	0.728939	chr10	71396934	71815947	+	protein_coding	KNOWN	CDH23	HGNC:13733	CDH23	cadherin related 23	DFNB12, USH1D	CDHR23	10q22.1	AY010111	gene with protein product	cadherin-related family member 23
ENSG00000130958.10	1.18666	-0.415519	1.60218	-0.0784101	3.94549	0.000616429	0.00444103	chr9	96320706	96383710	-	protein_coding	KNOWN	SLC35D2	HGNC:20799	SLC35D2	solute carrier family 35 member D2		UGTrel8, SQV7L	9q22.32	AB122077	gene with protein product
ENSG00000106333.11	-0.14525	-0.808346	0.663096	-0.0783877	1.35078	0.18953	0.346855	chr7	100602177	100608175	+	protein_coding	KNOWN	PCOLCE	HGNC:8738	PCOLCE	procollagen C-endopeptidase enhancer		PCPE, PCPE1	7q22.1	L33799	gene with protein product	procollagen, type 1, COOH-terminal proteinase enhancer, procollagen C-proteinase enhancer 1
ENSG00000276390.1	1.86269	2.7121	-0.849407	-0.0783138	-2.2558	0.0336008	0.0976514	chr12	47699401	47699917	-	sense_intronic	NOVEL	RP1-197B17.5
ENSG00000272419.4	0.555051	0.173581	0.38147	-0.0781371	0.872638	0.39162	0.571855	chr1	145164099	145216058	-	processed_transcript	NOVEL	RP11-403I13.8
ENSG00000245685.5	0.404845	1.21691	-0.812063	-0.0779667	-1.42103	0.168338	0.318029	chr4	189780336	189940271	-	lincRNA	NOVEL	AF146191.4
ENSG00000166323.11	2.20313	1.38164	0.821497	-0.0774337	0.930002	0.361752	0.541719	chr11	108308519	108467531	-	protein_coding	KNOWN	C11orf65	HGNC:28519	C11orf65	chromosome 11 open reading frame 65		MGC33948, MFI	11q22.3	BC059411	gene with protein product	mitochondrial fission factor interactor
ENSG00000139800.8	-0.0368139	1.47064	-1.50745	-0.0767162	-3.4573	0.00207496	0.011571	chr13	99962964	99971909	-	protein_coding	KNOWN	ZIC5	HGNC:20322	ZIC5	Zic family member 5			13q32.3	AF378304	gene with protein product
ENSG00000267123.4	-1.37397	-0.936297	-0.437674	-0.076264	-0.938297	0.357561	0.53793	chr17	78617389	78632057	-	lincRNA	NOVEL	CTD-2357A8.3
ENSG00000103599.18	1.11502	0.881149	0.233871	-0.0759146	0.679041	0.503693	0.668289	chr15	67254800	67502260	+	protein_coding	KNOWN	IQCH	HGNC:25721	IQCH	IQ motif containing H		FLJ12476	15q23	AY014282	gene with protein product
ENSG00000231871.4	-0.346476	-0.766499	0.420023	-0.0748864	0.529154	0.601623	0.745091	chr1	201688259	201829559	-	antisense	NOVEL	IPO9-AS1	HGNC:40892	IPO9-AS1	IPO9 antisense RNA 1			1q32.1	BI916758	RNA, long non-coding
ENSG00000239415.1	0.414523	-0.162369	0.576893	-0.0729343	0.784419	0.440569	0.614611	chr21	46251549	46254133	-	antisense	NOVEL	AP001469.9
ENSG00000259706.1	0.710226	0.862165	-0.151938	-0.0727371	-0.360955	0.721332	0.832921	chr15	99257632	99260015	+	processed_pseudogene	KNOWN	HSP90B2P	HGNC:12099	HSP90B2P	heat shock protein 90 beta family member 2, pseudogene	TRAP1, TRA1P1, HSPCP2	GRP94P1, GRP94b	15q26.3	AY956768	pseudogene
ENSG00000259158.2	1.73299	-1.22773	2.96072	-0.0725009	6.32892	1.62064e-06	4.43254e-05	chr14	70468881	70483756	-	lincRNA	NOVEL	ADAM20P1	HGNC:20102	ADAM20P1	ADAM metallopeptidase domain 20 pseudogene 1	C14orf55		14q24.2	BC047939	pseudogene
ENSG00000183935.5	0.119285	-0.172436	0.29172	-0.0716308	0.515231	0.611166	0.752581	chr12	13000420	13004830	+	transcribed_processed_pseudogene	KNOWN	HTR7P1	HGNC:30411	HTR7P1	5-hydroxytryptamine receptor 7 pseudogene 1	HTR7P		12p13.1	U86813	pseudogene
ENSG00000124216.3	-0.154094	-0.868693	0.714599	-0.0697089	1.2737	0.215127	0.379264	chr20	49982999	49988886	+	protein_coding	KNOWN	SNAI1	HGNC:11128	SNAI1	snail family transcriptional repressor 1		SNA, SLUGH2, SNAH, SNAIL1, SNAIL	20q13.13	AF125377	gene with protein product
ENSG00000233560.2	0.948231	0.0220134	0.926217	-0.0696146	2.08411	0.0481134	0.127566	chr12	68705634	68707066	+	processed_pseudogene	KNOWN	KRT8P39	HGNC:39873	KRT8P39	keratin 8 pseudogene 39			12q15		pseudogene
ENSG00000226824.5	0.602888	0.782404	-0.179516	-0.0693165	-0.39576	0.695824	0.816625	chr7	66654538	66669855	+	sense_intronic	NOVEL	RP4-756H11.3
ENSG00000230091.5	-0.215067	-0.516517	0.30145	-0.0686213	0.665507	0.512155	0.675711	chr10	80046860	80078912	-	antisense	NOVEL	TMEM254-AS1	HGNC:27340	TMEM254-AS1	TMEM254 antisense RNA 1			10q22.3		RNA, long non-coding
ENSG00000272182.1	0.772349	0.287627	0.484721	-0.0678988	0.628794	0.535501	0.694391	chr3	58428255	58428815	+	antisense	NOVEL	RP11-802O23.3
ENSG00000264895.1	-0.155265	0.210264	-0.365528	-0.0660437	-0.601943	0.552931	0.706971	chr17	51249579	51251748	-	sense_intronic	NOVEL	RP11-421E14.2
ENSG00000179840.5	-0.420431	1.53141	-1.95184	-0.0657668	-4.53565	0.000139074	0.0013885	chr1	9652610	9654586	-	antisense	KNOWN	PIK3CD-AS1	HGNC:32346	PIK3CD-AS1	PIK3CD antisense RNA 1	C1orf200		1p36.22	BC016063	RNA, long non-coding
ENSG00000273271.1	1.27842	-0.290332	1.56875	-0.0642318	2.96152	0.00685734	0.0291462	chr21	31666728	31667247	-	antisense	NOVEL	AP000254.8
ENSG00000100003.16	-1.35146	-0.960699	-0.390757	-0.0642043	-0.705858	0.487161	0.654142	chr22	30396857	30425317	+	protein_coding	KNOWN	SEC14L2	HGNC:10699	SEC14L2	SEC14 like lipid binding 2	C22orf6	TAP, SPF, KIAA1186, KIAA1658, TAP1	22q12.2	AL096881	gene with protein product	supernatant protein factor, tocopherol-associated protein 1
ENSG00000162543.5	-2.09398	-0.147665	-1.94632	-0.0638306	-3.60677	0.00143508	0.00869567	chr1	20186085	20196048	+	protein_coding	KNOWN	UBXN10	HGNC:26354	UBXN10	UBX domain protein 10	UBXD3	FLJ25429	1p36.12	AK058158	gene with protein product
ENSG00000263823.1	1.10791	-0.453032	1.56094	-0.0634501	3.44749	0.00212558	0.011796	chr18	31942575	31944156	+	antisense	NOVEL	RP11-326K13.4
ENSG00000112182.13	4.71237	5.59004	-0.877677	-0.0620741	-2.04119	0.0525244	0.136399	chr6	89926529	90296908	-	protein_coding	KNOWN	BACH2	HGNC:14078	BACH2	BTB domain and CNC homolog 2		BTBD25	6q15	AL121787	gene with protein product
ENSG00000244945.1	4.05237	-2.3572	6.40957	-0.0620629	7.96486	3.7469e-08	2.63735e-06	chr5	179595904	179603741	-	antisense	NOVEL	RP11-1379J22.2
ENSG00000154620.5	-3.414	-1.83541	-1.57859	-0.0613008	-2.31326	0.0297157	0.0887481	chrY	13703567	13706024	+	protein_coding	KNOWN	TMSB4Y	HGNC:11882	TMSB4Y	thymosin beta 4 Y-linked		TB4Y	Yq11.221	AF000989	gene with protein product
ENSG00000170835.13	1.40644	-0.945581	2.35202	-0.0611851	4.29551	0.00025521	0.00223118	chr9	133061978	133087355	+	protein_coding	KNOWN	CEL	HGNC:1848	CEL	carboxyl ester lipase		BSSL, MODY8	9q34.13	M54994	gene with protein product	bile salt-stimulated lipase
ENSG00000205129.7	2.28377	0.202776	2.08099	-0.0602516	4.22853	0.000302249	0.00255404	chr4	185426249	185449826	+	protein_coding	KNOWN	C4orf47	HGNC:34346	C4orf47	chromosome 4 open reading frame 47		LOC441054	4q35.1	AY947525, BC127739, BC141967	gene with protein product
ENSG00000213888.3	0.262045	0.877695	-0.61565	-0.0601065	-1.40409	0.173269	0.324588	chr22	31346777	31348719	+	lincRNA	NOVEL	LINC01521	HGNC:26029	LINC01521	long intergenic non-protein coding RNA 1521			22q12.2	BC004550	RNA, long non-coding
ENSG00000223547.8	3.63462	-1.53288	5.16751	-0.0588467	10.4122	2.56618e-10	7.78839e-08	chr19	12064699	12081565	+	protein_coding	KNOWN	ZNF844	HGNC:25932	ZNF844	zinc finger protein 844		FLJ14959	19p13.2	AL832297	gene with protein product
ENSG00000197594.10	-2.1069	-1.83936	-0.26754	-0.0577511	-0.342985	0.734635	0.842149	chr6	131808016	131895155	+	protein_coding	KNOWN	ENPP1	HGNC:3356	ENPP1	ectonucleotide pyrophosphatase/phosphodiesterase 1	NPPS, M6S1, PDNP1	PC-1, PCA1	6q23.2	M57736	gene with protein product
ENSG00000162711.15	-3.83683	-0.775294	-3.06154	-0.0567863	-3.0446	0.00563268	0.0250889	chr1	247416156	247449108	+	protein_coding	KNOWN	NLRP3	HGNC:16400	NLRP3	NLR family pyrin domain containing 3	C1orf7, CIAS1, DFNA34	AGTAVPRL, AII, AVP, FCAS, FCU, NALP3, PYPAF1, MWS, CLR1.1	1q44	AF054176	gene with protein product	Cryopyrin, nucleotide-binding oligomerization domain, leucine rich repeat and pyrin domain containing 3
ENSG00000101916.11	-3.67251	-1.14023	-2.53228	-0.0560413	-3.30081	0.00304153	0.0154629	chrX	12906620	12923169	+	protein_coding	KNOWN	TLR8	HGNC:15632	TLR8	toll like receptor 8		CD288	Xp22.2	AF246971	gene with protein product
ENSG00000272375.1	-0.0463243	-0.599746	0.553422	-0.0556271	0.860545	0.398115	0.57738	chr8	30197404	30198048	+	lincRNA	NOVEL	RP11-51J9.6
ENSG00000168491.8	-1.7915	-0.837631	-0.953864	-0.0555957	-1.55023	0.134346	0.270447	chr4	185445182	185471759	-	protein_coding	KNOWN	CCDC110	HGNC:28504	CCDC110	coiled-coil domain containing 110		KM-HN-1, MGC33607, CT52	4q35.1	AB080722	gene with protein product	cancer/testis antigen 52
ENSG00000188282.11	0.0748376	-0.778172	0.85301	-0.05543	1.22014	0.234422	0.404058	chr2	218034960	218090581	+	protein_coding	KNOWN	RUFY4	HGNC:24804	RUFY4	RUN and FYVE domain containing 4		FLJ46536, ZFYVE31	2q35	AK128393	gene with protein product
ENSG00000280387.1	2.04923	-2.44075	4.48998	-0.0545698	5.90171	4.57134e-06	9.65161e-05	chr20	56522252	56523499	+	TEC	KNOWN	RP5-1153D9.5
ENSG00000257298.1	-0.542138	0.40468	-0.946819	-0.0537261	-1.79978	0.0846474	0.194775	chr12	50185580	50191363	-	sense_intronic	NOVEL	RP3-405J10.3
ENSG00000120913.22	-2.95389	-1.11643	-1.83746	-0.0527988	-2.73544	0.0116072	0.0431787	chr8	22578279	22598025	+	protein_coding	KNOWN	PDLIM2	HGNC:13992	PDLIM2	PDZ and LIM domain 2			8p21.3	AY007729	gene with protein product	mystique
ENSG00000115884.9	3.07789	-0.701426	3.77931	-0.0526187	5.56766	1.04155e-05	0.000186379	chr2	20200797	20225433	-	protein_coding	KNOWN	SDC1	HGNC:10658	SDC1	syndecan 1	SDC	CD138, syndecan, SYND1	2p24.1	AJ551176	gene with protein product	syndecan proteoglycan 1
ENSG00000276966.1	1.44883	-1.71573	3.16456	-0.0515359	5.3543	1.77115e-05	0.00028449	chr6	26204645	26204956	+	protein_coding	KNOWN	HIST1H4E
ENSG00000110025.11	-2.10453	-0.441859	-1.66267	-0.0511977	-3.34009	0.00276422	0.0143766	chr11	65027408	65040572	+	protein_coding	KNOWN	SNX15	HGNC:14978	SNX15	sorting nexin 15			11q13.1	AF175267	gene with protein product
ENSG00000273445.1	-0.610006	1.09879	-1.70879	-2.32072	-2.57692	0.0166387	0.0567452	chr2	87477495	87478034	-	antisense	NOVEL	RP11-1399P15.1
[truncated: 13,007 more rows]

## Sheet: Table S1 B_Limma.birabresib
EnsemblID	Birabresib	DMSO	logFC	AveExpr	t	P.Value	adj.P.Val	chr	start	stop	strand	gene_type	gene_status	gene_name	HGNC.ID	Approved.symbol	Approved.name	Previous.symbols	Alias.symbols	Chromosome	Accession.numbers	Locus.type	Alias.names
[truncated: 14,915 more rows]

[truncated: 4 more sheets: Table S2 A_MZ1, Table S2 B_birabresib, Table S3 A. mz1 vs dmso, Table S3 B. bira vs dmso]
